# Supplementary material for: Recombination Between Bubaline Alphaherpesvirus 1 and Bovine Alphaherpesvirus 1 as a Possible Origin of Bovine Alphaherpesvirus 5
Source: Viruses. 2025 Jan 30;17(2):198. doi: 10.3390/v17020198 (PMC11862017; doi:10.3390/v17020198)
Supplement: Supplementary file 1 [file viruses-17-00198-s001.zip]

Archive with 2 entries (2 files):
- Table S1.pdf
- viruses-3419190-supplementary Table S2.xlsx
