# Supplementary material for: Recombination Between Bubaline Alphaherpesvirus 1 and Bovine Alphaherpesvirus 1 as a Possible Origin of Bovine Alphaherpesvirus 5
Source: Viruses. 2025 Jan 30;17(2):198. doi: 10.3390/v17020198 (PMC11862017; doi:10.3390/v17020198)
Supplement: Supplementary file 1 [file viruses-17-00198-s001.zip › viruses-3419190-supplementary Table S2.xlsx]

## Sheet: Table S2. Recombination events
			Breakpoint Positions
		In Alignment		In Recombinant Sequence		Relative to BuAHV1-OQ442798-Italy							Detection Methods
Recombination Event Number	Number In .RDP File	Begin	End	Begin	End	Begin	End	Recombinant Sequence(s)	Minor Parental Sequence(s)	Major Parental Sequence(s)	RDP	GENECONV	Bootscan	Maxchi	Chimaera	SiSscan	3Seq
1	1~	82943	86548	81426	85003	81181	84763	^BoAHV5-KY549446-Brazil	BoAHV1-MH724205-USA	BuAHV1-OQ608621-India	7.01599e-308	1.45151e-303	5.31888e-280	8.91269e-54	6.87027e-41	1.37127e-65	1.57541e-12
1								BoAHV5-NC_005261-Brazil	BoAHV1-KM258883-USA	BuAHV1-OQ442798-Italy
1								BoAHV5-PP897810-India	BoAHV1-KM258882-USA	BuAHV1-NC_043054-Australia
1								BoAHV5-MZ420492-Argentina	BoAHV1-KM258880-USA	BuAHV1-OQ669138-India
1								BoAHV5-MZ364295-Argentina[P]	BoAHV1-OP035381-China	BuAHV1-OQ669137-India
1								BoAHV5-MW829288-Argentina[P]	BoAHV1-KM258881-Australia	BuAHV1-OQ669139-India
1								BoAHV5-KY559403-Brazil	BoAHV1-NC_063268-USA
1									BoAHV1-MG407789-USA
1									BoAHV1-MG407785-USA
1									BoAHV1-MG407778-USA
1									BoAHV1-MG407775-USA
1									BoAHV1-MG407787-USA
1									BoAHV1-MG407792-USA
1									BoAHV1-MG407788-USA
1									BoAHV1-MG407791-USA
1									BoAHV1-MG407786-USA
1									BoAHV1-MG407784-USA
1									BoAHV1-MG407783-USA
1									BoAHV1-MG407779-USA
1									BoAHV1-MG407790-USA
1									BoAHV1-MG407782-USA
1									BoAHV1-MG407780-USA
1									BoAHV1-MG407781-USA
1									BoAHV1-MG407777-USA
1									BoAHV1-OR211605-Italy
1									BoAHV1-MH724206-USA
1									BoAHV1-MH724204-USA
1									BoAHV1-MH724207-USA
1									BoAHV1-MH724208-USA
1									BoAHV1-MH751900-USA
1									BoAHV1-PP696974-Ireland
1									BoAHV1-MH751899-USA
1									BoAHV1-MH751898-USA
1									BoAHV1-MH724209-USA
1									BoAHV1-MH724203-USA
1									BoAHV1-MH751901-USA
1									BoAHV1-MH724210-USA
1									BoAHV1-MH724202-USA
1									BoAHV1-MH791340-USA
1									BoAHV1-MH791339-USA
1									BoAHV1-MH791338-USA
1									BoAHV1-MH791341-USA
1									BoAHV1-MH791336-USA
1									BoAHV1-MH598938-USA
1									BoAHV1-MH791337-USA
1									BoAHV1-MH598936-USA
1									BoAHV1-MF421714-USA
1									BoAHV1-MH598937-USA
1									BoAHV1-KU198480-USA
1									BoAHV1-MG407776-USA
1									BoAHV1-AJ004801-Switzerland
1									BoAHV1-KY215944-India
2	2~	10862	14710	10658	14496	10680	14501	BoAHV5-KY559403-Brazil	BoAHV1-MG407785-USA	BuAHV1-OQ669137-India	7.01079151448729E-320	5.8325e-303	9.77445e-297	1.84548e-38	9.41963e-32	7.60557e-46	6.30163e-11
2								BoAHV5-NC_005261-Brazil	BoAHV1-KM258883-USA	BuAHV1-OQ442798-Italy
2								BoAHV5-PP897810-India	BoAHV1-KM258882-USA	BuAHV1-NC_043054-Australia
2								BoAHV5-MZ420492-Argentina	BoAHV1-KM258880-USA	BuAHV1-OQ608621-India
2								BoAHV5-MZ364295-Argentina	BoAHV1-OP035381-China	BuAHV1-OQ669138-India
2								BoAHV5-MW829288-Argentina	BoAHV1-KM258881-Australia	BuAHV1-OQ669139-India
2								BoAHV5-KY549446-Brazil	BoAHV1-NC_063268-USA
2									BoAHV1-MG407789-USA
2									BoAHV1-MG407778-USA
2									BoAHV1-MG407775-USA
2									BoAHV1-MG407792-USA
2									BoAHV1-MG407784-USA
2									BoAHV1-MG407783-USA
2									BoAHV1-MG407779-USA
2									BoAHV1-MG407790-USA
2									BoAHV1-MG407777-USA
2									BoAHV1-OR211605-Italy
2									BoAHV1-MH724206-USA
2									BoAHV1-MH724204-USA
2									BoAHV1-MH724207-USA
2									BoAHV1-MH724208-USA
2									BoAHV1-MH751900-USA
2									BoAHV1-MH724205-USA
2									BoAHV1-PP696974-Ireland
2									BoAHV1-MH751899-USA
2									BoAHV1-MH751898-USA
2									BoAHV1-MH724209-USA
2									BoAHV1-MH724203-USA
2									BoAHV1-MH751901-USA
2									BoAHV1-MH791338-USA
2									BoAHV1-MH791341-USA
2									BoAHV1-MH791336-USA
2									BoAHV1-MH598938-USA
2									BoAHV1-MH791337-USA
2									BoAHV1-MH598936-USA
2									BoAHV1-MF421714-USA
2									BoAHV1-MH598937-USA
2									BoAHV1-KU198480-USA
2									BoAHV1-MG407776-USA
2									BoAHV1-AJ004801-Switzerland
2									BoAHV1-KY215944-India
3	3~	86549*	89638	85006*	88039	84764*	87792	BoAHV5-MZ364295-Argentina	BoAHV1-KM258881-Australia	BoAHV5-MZ420492-Argentina	NS	1.50278e-303	1.99928e-203	1.20846e-39	3.30148e-39	1.04563e-37	6.77425e-11
3								BoAHV5-MW829288-Argentina	BoAHV1-KM258883-USA	BuAHV1-OQ608621-India
3									BoAHV1-KM258882-USA	BuAHV1-OQ669138-India
3									BoAHV1-KM258880-USA	BuAHV1-OQ669137-India
3									BoAHV1-OP035381-China	BuAHV1-OQ669139-India
3									BoAHV1-NC_063268-USA	BoAHV5-NC_005261-Brazil
3									BoAHV1-MG407789-USA	BoAHV5-PP897810-India
3									BoAHV1-MG407785-USA	BoAHV5-KY559403-Brazil
3									BoAHV1-MG407778-USA	BoAHV5-KY549446-Brazil
3									BoAHV1-MG407775-USA
3									BoAHV1-MG407787-USA
3									BoAHV1-MG407792-USA
3									BoAHV1-MG407788-USA
3									BoAHV1-MG407791-USA
3									BoAHV1-MG407786-USA
3									BoAHV1-MG407784-USA
3									BoAHV1-MG407783-USA
3									BoAHV1-MG407779-USA
3									BoAHV1-MG407790-USA
3									BoAHV1-MG407782-USA
3									BoAHV1-MG407780-USA
3									BoAHV1-MG407781-USA
3									BoAHV1-MG407777-USA
3									BoAHV1-OR211605-Italy
3									BoAHV1-MH724206-USA
3									BoAHV1-MH724204-USA
3									BoAHV1-MH724207-USA
3									BoAHV1-MH724208-USA
3									BoAHV1-MH751900-USA
3									BoAHV1-MH724205-USA
3									BoAHV1-PP696974-Ireland
3									BoAHV1-MH751899-USA
3									BoAHV1-MH751898-USA
3									BoAHV1-MH724209-USA
3									BoAHV1-MH724203-USA
3									BoAHV1-MH751901-USA
3									BoAHV1-MH724210-USA
3									BoAHV1-MH724202-USA
3									BoAHV1-MH791340-USA
3									BoAHV1-MH791339-USA
3									BoAHV1-MH791338-USA
3									BoAHV1-MH791341-USA
3									BoAHV1-MH791336-USA
3									BoAHV1-MH598938-USA
3									BoAHV1-MH791337-USA
3									BoAHV1-MH598936-USA
3									BoAHV1-MF421714-USA
3									BoAHV1-MH598937-USA
3									BoAHV1-KU198480-USA
3									BoAHV1-MG407776-USA
3									BoAHV1-AJ004801-Switzerland
3									BoAHV1-KY215944-India
4	4~	57476	59751	56353	58601	56170	58436	BoAHV5-MZ364295-Argentina	BoAHV1-KM258881-Australia	BoAHV5-PP897810-India	6.53792e-231	1.00585e-234	2.85347e-227	3.08035e-22	4.20542e-22	1.66235e-13	6.77425e-11
4								BoAHV5-MZ420492-Argentina	BoAHV1-KM258883-USA	BuAHV1-OQ442798-Italy
4								BoAHV5-MW829288-Argentina	BoAHV1-KM258882-USA	BuAHV1-NC_043054-Australia
4									BoAHV1-KM258880-USA	BuAHV1-OQ608621-India
4									BoAHV1-OP035381-China	BuAHV1-OQ669138-India
4									BoAHV1-NC_063268-USA	BuAHV1-OQ669137-India
4									BoAHV1-MG407789-USA	BuAHV1-OQ669139-India
4									BoAHV1-MG407785-USA	BoAHV5-NC_005261-Brazil
4									BoAHV1-MG407778-USA	BoAHV5-KY559403-Brazil
4									BoAHV1-MG407775-USA	BoAHV5-KY549446-Brazil
4									BoAHV1-MG407787-USA
4									BoAHV1-MG407792-USA
4									BoAHV1-MG407788-USA
4									BoAHV1-MG407791-USA
4									BoAHV1-MG407786-USA
4									BoAHV1-MG407784-USA
4									BoAHV1-MG407783-USA
4									BoAHV1-MG407779-USA
4									BoAHV1-MG407790-USA
4									BoAHV1-MG407782-USA
4									BoAHV1-MG407780-USA
4									BoAHV1-MG407781-USA
4									BoAHV1-MG407777-USA
4									BoAHV1-OR211605-Italy
4									BoAHV1-MH724206-USA
4									BoAHV1-MH724204-USA
4									BoAHV1-MH724207-USA
4									BoAHV1-MH724208-USA
4									BoAHV1-MH751900-USA
4									BoAHV1-MH724205-USA
4									BoAHV1-PP696974-Ireland
4									BoAHV1-MH751899-USA
4									BoAHV1-MH751898-USA
4									BoAHV1-MH724209-USA
4									BoAHV1-MH724203-USA
4									BoAHV1-MH751901-USA
4									BoAHV1-MH724210-USA
4									BoAHV1-MH724202-USA
4									BoAHV1-MH791340-USA
4									BoAHV1-MH791339-USA
4									BoAHV1-MH791338-USA
4									BoAHV1-MH791341-USA
4									BoAHV1-MH791336-USA
4									BoAHV1-MH598938-USA
4									BoAHV1-MH791337-USA
4									BoAHV1-MH598936-USA
4									BoAHV1-MF421714-USA
4									BoAHV1-MH598937-USA
4									BoAHV1-KU198480-USA
4									BoAHV1-MG407776-USA
4									BoAHV1-AJ004801-Switzerland
4									BoAHV1-KY215944-India
5	5~	95610	98447	94012	96841	93682	96519	BoAHV5-PP897810-India	BoAHV1-MG407784-USA	BuAHV1-OQ608621-India	1.21225e-209	6.12798e-206	3.91481e-211	8.86045e-29	2.0854e-29	1.05754e-35	6.30163e-11
5								BoAHV5-NC_005261-Brazil	BoAHV1-KM258883-USA	BuAHV1-OQ442798-Italy
5								BoAHV5-MZ420492-Argentina	BoAHV1-KM258882-USA	BuAHV1-NC_043054-Australia
5								BoAHV5-MZ364295-Argentina	BoAHV1-KM258880-USA	BuAHV1-OQ669138-India
5								BoAHV5-MW829288-Argentina	BoAHV1-OP035381-China	BuAHV1-OQ669137-India
5								BoAHV5-KY559403-Brazil	BoAHV1-KM258881-Australia	BuAHV1-OQ669139-India
5								BoAHV5-KY549446-Brazil[P]	BoAHV1-NC_063268-USA
5									BoAHV1-MG407789-USA
5									BoAHV1-MG407785-USA
5									BoAHV1-MG407778-USA
5									BoAHV1-MG407775-USA
5									BoAHV1-MG407787-USA
5									BoAHV1-MG407792-USA
5									BoAHV1-MG407788-USA
5									BoAHV1-MG407791-USA
5									BoAHV1-MG407786-USA
5									BoAHV1-MG407783-USA
5									BoAHV1-MG407779-USA
5									BoAHV1-MG407790-USA
5									BoAHV1-MG407782-USA
5									BoAHV1-MG407780-USA
5									BoAHV1-MG407781-USA
5									BoAHV1-MG407777-USA
5									BoAHV1-OR211605-Italy
5									BoAHV1-MH724206-USA
5									BoAHV1-MH724204-USA
5									BoAHV1-MH724207-USA
5									BoAHV1-MH724208-USA
5									BoAHV1-MH751900-USA
5									BoAHV1-MH724205-USA
5									BoAHV1-PP696974-Ireland
5									BoAHV1-MH751899-USA
5									BoAHV1-MH751898-USA
5									BoAHV1-MH724209-USA
5									BoAHV1-MH724203-USA
5									BoAHV1-MH751901-USA
5									BoAHV1-MH724210-USA
5									BoAHV1-MH724202-USA
5									BoAHV1-MH791340-USA
5									BoAHV1-MH791339-USA
5									BoAHV1-MH791338-USA
5									BoAHV1-MH791341-USA
5									BoAHV1-MH791336-USA
5									BoAHV1-MH598938-USA
5									BoAHV1-MH791337-USA
5									BoAHV1-MH598936-USA
5									BoAHV1-MF421714-USA
5									BoAHV1-MH598937-USA
5									BoAHV1-KU198480-USA
5									BoAHV1-MG407776-USA
5									BoAHV1-AJ004801-Switzerland
5									BoAHV1-KY215944-India
6	6~	79992	81315	77691	79011	78251	79572	BoAHV1-KY215944-India	BoAHV5-KY549446-Brazil	BoAHV1-AJ004801-Switzerland	8.00452e-134	4.38148e-123	1.32395e-125	9.90655e-16	6.84324e-16	1.57738e-18	6.93179e-11
6									BuAHV1-OQ442798-Italy	BoAHV1-KM258883-USA
6									BuAHV1-NC_043054-Australia	BoAHV1-KM258882-USA
6									BuAHV1-OQ608621-India	BoAHV1-KM258880-USA
6									BuAHV1-OQ669138-India	BoAHV1-OP035381-China
6									BuAHV1-OQ669137-India	BoAHV1-KM258881-Australia
6									BuAHV1-OQ669139-India	BoAHV1-NC_063268-USA
6									BoAHV5-NC_005261-Brazil	BoAHV1-MG407789-USA
6									BoAHV5-PP897810-India	BoAHV1-MG407785-USA
6									BoAHV5-MZ420492-Argentina	BoAHV1-MG407778-USA
6									BoAHV5-MZ364295-Argentina	BoAHV1-MG407775-USA
6									BoAHV5-MW829288-Argentina	BoAHV1-MG407787-USA
6									BoAHV5-KY559403-Brazil	BoAHV1-MG407792-USA
6										BoAHV1-MG407788-USA
6										BoAHV1-MG407791-USA
6										BoAHV1-MG407786-USA
6										BoAHV1-MG407784-USA
6										BoAHV1-MG407783-USA
6										BoAHV1-MG407779-USA
6										BoAHV1-MG407790-USA
6										BoAHV1-MG407782-USA
6										BoAHV1-MG407780-USA
6										BoAHV1-MG407781-USA
6										BoAHV1-MG407777-USA
6										BoAHV1-OR211605-Italy
6										BoAHV1-MH724206-USA
6										BoAHV1-MH724204-USA
6										BoAHV1-MH724207-USA
6										BoAHV1-MH724208-USA
6										BoAHV1-MH751900-USA
6										BoAHV1-MH724205-USA
6										BoAHV1-PP696974-Ireland
6										BoAHV1-MH751899-USA
6										BoAHV1-MH751898-USA
6										BoAHV1-MH724209-USA
6										BoAHV1-MH724203-USA
6										BoAHV1-MH751901-USA
6										BoAHV1-MH724210-USA
6										BoAHV1-MH724202-USA
6										BoAHV1-MH791340-USA
6										BoAHV1-MH791339-USA
6										BoAHV1-MH791338-USA
6										BoAHV1-MH791341-USA
6										BoAHV1-MH791336-USA
6										BoAHV1-MH598938-USA
6										BoAHV1-MH791337-USA
6										BoAHV1-MH598936-USA
6										BoAHV1-MF421714-USA
6										BoAHV1-MH598937-USA
6										BoAHV1-KU198480-USA
6										BoAHV1-MG407776-USA
7	7~	105982	118537	103184	114431	103588	114983	BoAHV1-MG407776-USA	BoAHV1-MG407790-USA	BoAHV1-KM258882-USA	4.22185e-79	2.05189e-75	9.16941e-34	3.43914e-32	3.37506e-32	5.38382e-40	3.15081e-12
7									BoAHV1-NC_063268-USA	BoAHV1-KM258883-USA
7									BoAHV1-MG407789-USA	BoAHV1-KM258880-USA
7									BoAHV1-MG407785-USA	BoAHV1-OP035381-China
7									BoAHV1-MG407778-USA
7									BoAHV1-MG407775-USA
7									BoAHV1-MG407787-USA
7									BoAHV1-MG407792-USA
7									BoAHV1-MG407788-USA
7									BoAHV1-MG407791-USA
7									BoAHV1-MG407786-USA
7									BoAHV1-MG407784-USA
7									BoAHV1-MG407783-USA
7									BoAHV1-MG407779-USA
7									BoAHV1-MG407782-USA
7									BoAHV1-MG407780-USA
7									BoAHV1-MG407781-USA
7									BoAHV1-MG407777-USA
7									BoAHV1-OR211605-Italy
7									BoAHV1-MH724206-USA
7									BoAHV1-MH724204-USA
7									BoAHV1-MH724207-USA
7									BoAHV1-MH724208-USA
7									BoAHV1-MH751900-USA
7									BoAHV1-MH724205-USA
7									BoAHV1-PP696974-Ireland
7									BoAHV1-MH751899-USA
7									BoAHV1-MH751898-USA
7									BoAHV1-MH724209-USA
7									BoAHV1-MH724203-USA
7									BoAHV1-MH751901-USA
7									BoAHV1-MH724210-USA
7									BoAHV1-MH724202-USA
7									BoAHV1-MH791340-USA
7									BoAHV1-MH791339-USA
7									BoAHV1-MH791338-USA
7									BoAHV1-MH791341-USA
7									BoAHV1-MH791336-USA
7									BoAHV1-MH598938-USA
7									BoAHV1-MH791337-USA
7									BoAHV1-MH598936-USA
7									BoAHV1-MF421714-USA
7									BoAHV1-MH598937-USA
7									BoAHV1-KU198480-USA
8	8	128062	139528*	123602	134254*	124249	134476*	^BoAHV1-MG407776-USA	BoAHV1-MG407789-USA	Unknown (BoAHV1-KM258882-USA)	3.64605e-113	1.52035e-107	1.68941e-33	2.90251e-25	1.6317e-26	3.52702e-41	3.15081e-12
8									BoAHV1-NC_063268-USA	Unknown(BoAHV1-KM258883-USA)
8									BoAHV1-MG407785-USA	Unknown(BoAHV1-KM258880-USA)
8									BoAHV1-MG407778-USA	Unknown(BoAHV1-OP035381-China)
8									BoAHV1-MG407775-USA	Unknown(BoAHV1-KM258881-Australia)
8									BoAHV1-MG407787-USA
8									BoAHV1-MG407792-USA
8									BoAHV1-MG407788-USA
8									BoAHV1-MG407791-USA
8									BoAHV1-MG407786-USA
8									BoAHV1-MG407784-USA
8									BoAHV1-MG407783-USA
8									BoAHV1-MG407779-USA
8									BoAHV1-MG407790-USA
8									BoAHV1-MG407782-USA
8									BoAHV1-MG407780-USA
8									BoAHV1-MG407781-USA
8									BoAHV1-MG407777-USA
8									BoAHV1-OR211605-Italy
8									BoAHV1-MH724206-USA
8									BoAHV1-MH724204-USA
8									BoAHV1-MH724207-USA
8									BoAHV1-MH724208-USA
8									BoAHV1-MH751900-USA
8									BoAHV1-MH724205-USA
8									BoAHV1-PP696974-Ireland
8									BoAHV1-MH751899-USA
8									BoAHV1-MH751898-USA
8									BoAHV1-MH724209-USA
8									BoAHV1-MH724203-USA
8									BoAHV1-MH751901-USA
8									BoAHV1-MH724210-USA
8									BoAHV1-MH724202-USA
8									BoAHV1-MH791340-USA
8									BoAHV1-MH791339-USA
8									BoAHV1-MH791338-USA
8									BoAHV1-MH791341-USA
8									BoAHV1-MH791336-USA
8									BoAHV1-MH598938-USA
8									BoAHV1-MH791337-USA
8									BoAHV1-MH598936-USA
8									BoAHV1-MF421714-USA
8									BoAHV1-MH598937-USA
8									BoAHV1-KU198480-USA
9	11~	8449	8786	8287	8624	8315	8652	^BoAHV5-KY549446-Brazil	BoAHV1-OP035381-China	BuAHV1-OQ669137-India	4.19819e-64	3.43948e-63	1.63714e-61	3.18821e-11	2.79753e-11	NS	5.98654e-11
9								BoAHV5-NC_005261-Brazil	BoAHV1-KM258883-USA	BuAHV1-OQ442798-Italy
9								BoAHV5-PP897810-India	BoAHV1-KM258882-USA	BuAHV1-NC_043054-Australia
9								BoAHV5-MZ420492-Argentina	BoAHV1-KM258880-USA	BuAHV1-OQ608621-India
9								BoAHV5-MZ364295-Argentina	BoAHV1-KM258881-Australia	BuAHV1-OQ669138-India
9								BoAHV5-MW829288-Argentina	BoAHV1-NC_063268-USA	BuAHV1-OQ669139-India
9								BoAHV5-KY559403-Brazil	BoAHV1-MG407789-USA
9									BoAHV1-MG407785-USA
9									BoAHV1-MG407778-USA
9									BoAHV1-MG407775-USA
9									BoAHV1-MG407787-USA
9									BoAHV1-MG407792-USA
9									BoAHV1-MG407788-USA
9									BoAHV1-MG407791-USA
9									BoAHV1-MG407786-USA
9									BoAHV1-MG407784-USA
9									BoAHV1-MG407783-USA
9									BoAHV1-MG407779-USA
9									BoAHV1-MG407790-USA
9									BoAHV1-MG407782-USA
9									BoAHV1-MG407780-USA
9									BoAHV1-MG407781-USA
9									BoAHV1-MG407777-USA
9									BoAHV1-OR211605-Italy
9									BoAHV1-MH724206-USA
9									BoAHV1-MH724204-USA
9									BoAHV1-MH724207-USA
9									BoAHV1-MH724208-USA
9									BoAHV1-MH751900-USA
9									BoAHV1-MH724205-USA
9									BoAHV1-PP696974-Ireland
9									BoAHV1-MH751899-USA
9									BoAHV1-MH751898-USA
9									BoAHV1-MH724209-USA
9									BoAHV1-MH724203-USA
9									BoAHV1-MH751901-USA
9									BoAHV1-MH724210-USA
9									BoAHV1-MH724202-USA
9									BoAHV1-MH791340-USA
9									BoAHV1-MH791339-USA
9									BoAHV1-MH791338-USA
9									BoAHV1-MH791341-USA
9									BoAHV1-MH791336-USA
9									BoAHV1-MH598938-USA
9									BoAHV1-MH791337-USA
9									BoAHV1-MH598936-USA
9									BoAHV1-MF421714-USA
9									BoAHV1-MH598937-USA
9									BoAHV1-KU198480-USA
9									BoAHV1-MG407776-USA
9									BoAHV1-AJ004801-Switzerland
9									BoAHV1-KY215944-India
10	12	4288*	131060	4126*	126269	4174*	126856	BoAHV1-AJ004801-Switzerland	BoAHV1-MG407789-USA	BoAHV1-KM258880-USA	7.34251e-40	3.19554e-35	NS	3.68422e-05	1.09944e-11	2.05469e-23	4.56252e-56
10									BoAHV1-NC_063268-USA	BoAHV1-OP035381-China
10									BoAHV1-MG407785-USA	BoAHV1-KM258881-Australia
10									BoAHV1-MG407778-USA
10									BoAHV1-MG407775-USA
10									BoAHV1-MG407787-USA
10									BoAHV1-MG407792-USA
10									BoAHV1-MG407788-USA
10									BoAHV1-MG407791-USA
10									BoAHV1-MG407786-USA
10									BoAHV1-MG407784-USA
10									BoAHV1-MG407783-USA
10									BoAHV1-MG407779-USA
10									BoAHV1-MG407790-USA
10									BoAHV1-MG407782-USA
10									BoAHV1-MG407780-USA
10									BoAHV1-MG407781-USA
10									BoAHV1-MG407777-USA
10									BoAHV1-OR211605-Italy
10									BoAHV1-MH724206-USA
10									BoAHV1-MH724204-USA
10									BoAHV1-MH724207-USA
10									BoAHV1-MH724208-USA
10									BoAHV1-MH751900-USA
10									BoAHV1-MH724205-USA
10									BoAHV1-PP696974-Ireland
10									BoAHV1-MH751899-USA
10									BoAHV1-MH751898-USA
10									BoAHV1-MH724209-USA
10									BoAHV1-MH724203-USA
10									BoAHV1-MH751901-USA
10									BoAHV1-MH724210-USA
10									BoAHV1-MH724202-USA
10									BoAHV1-MH791340-USA
10									BoAHV1-MH791339-USA
10									BoAHV1-MH791338-USA
10									BoAHV1-MH791341-USA
10									BoAHV1-MH791336-USA
10									BoAHV1-MH598938-USA
10									BoAHV1-MH791337-USA
10									BoAHV1-MH598936-USA
10									BoAHV1-MF421714-USA
10									BoAHV1-MH598937-USA
10									BoAHV1-KU198480-USA
11	13~	106003	108526	103167	105556	103606	106034	BoAHV1-AJ004801-Switzerland	BoAHV1-KM258880-USA	BoAHV1-MG407785-USA	NS	1.90936e-20	7.77497e-13	1.46578e-15	3.16877e-16	2.51009e-07	4.72622e-12
11									BoAHV1-KM258882-USA	BoAHV1-NC_063268-USA
11									BoAHV1-OP035381-China	BoAHV1-MG407789-USA
11									BoAHV1-KM258881-Australia	BoAHV1-MG407778-USA
11										BoAHV1-MG407775-USA
11										BoAHV1-MG407787-USA
11										BoAHV1-MG407792-USA
11										BoAHV1-MG407788-USA
11										BoAHV1-MG407791-USA
11										BoAHV1-MG407786-USA
11										BoAHV1-MG407784-USA
11										BoAHV1-MG407783-USA
11										BoAHV1-MG407779-USA
11										BoAHV1-MG407790-USA
11										BoAHV1-MG407782-USA
11										BoAHV1-MG407780-USA
11										BoAHV1-MG407781-USA
11										BoAHV1-MG407777-USA
11										BoAHV1-OR211605-Italy
11										BoAHV1-MH724206-USA
11										BoAHV1-MH724204-USA
11										BoAHV1-MH724207-USA
11										BoAHV1-MH724208-USA
11										BoAHV1-MH751900-USA
11										BoAHV1-MH724205-USA
11										BoAHV1-PP696974-Ireland
11										BoAHV1-MH751899-USA
11										BoAHV1-MH751898-USA
11										BoAHV1-MH724209-USA
11										BoAHV1-MH724203-USA
11										BoAHV1-MH751901-USA
11										BoAHV1-MH724210-USA
11										BoAHV1-MH724202-USA
11										BoAHV1-MH791340-USA
11										BoAHV1-MH791339-USA
11										BoAHV1-MH791338-USA
11										BoAHV1-MH791341-USA
11										BoAHV1-MH791336-USA
11										BoAHV1-MH598938-USA
11										BoAHV1-MH791337-USA
11										BoAHV1-MH598936-USA
11										BoAHV1-MF421714-USA
11										BoAHV1-MH598937-USA
11										BoAHV1-KU198480-USA
12	14	112369	114280	109199	110882	109598	111203	BoAHV1-AJ004801-Switzerland	BoAHV1-KM258880-USA	Unknown (BoAHV1-MG407785-USA)	9.97775e-37	NS	1.45758e-32	1.72537e-07	3.01133e-05	2.30094e-09	4.72622e-12
12									BoAHV1-OP035381-China	Unknown(BoAHV1-NC_063268-USA)
12									BoAHV1-KM258881-Australia	Unknown(BoAHV1-MG407789-USA)
12										Unknown(BoAHV1-MG407778-USA)
12										Unknown(BoAHV1-MG407775-USA)
12										Unknown(BoAHV1-MG407787-USA)
12										Unknown(BoAHV1-MG407792-USA)
12										Unknown(BoAHV1-MG407788-USA)
12										Unknown(BoAHV1-MG407791-USA)
12										Unknown(BoAHV1-MG407786-USA)
12										Unknown(BoAHV1-MG407784-USA)
12										Unknown(BoAHV1-MG407783-USA)
12										Unknown(BoAHV1-MG407779-USA)
12										Unknown(BoAHV1-MG407790-USA)
12										Unknown(BoAHV1-MG407782-USA)
12										Unknown(BoAHV1-MG407780-USA)
12										Unknown(BoAHV1-MG407781-USA)
12										Unknown(BoAHV1-MG407777-USA)
12										Unknown(BoAHV1-OR211605-Italy)
12										Unknown(BoAHV1-MH724206-USA)
12										Unknown(BoAHV1-MH724204-USA)
12										Unknown(BoAHV1-MH724207-USA)
12										Unknown(BoAHV1-MH724208-USA)
12										Unknown(BoAHV1-MH751900-USA)
12										Unknown(BoAHV1-MH724205-USA)
12										Unknown(BoAHV1-PP696974-Ireland)
12										Unknown(BoAHV1-MH751899-USA)
12										Unknown(BoAHV1-MH751898-USA)
12										Unknown(BoAHV1-MH724209-USA)
12										Unknown(BoAHV1-MH724203-USA)
12										Unknown(BoAHV1-MH751901-USA)
12										Unknown(BoAHV1-MH724210-USA)
12										Unknown(BoAHV1-MH724202-USA)
12										Unknown(BoAHV1-MH791340-USA)
12										Unknown(BoAHV1-MH791339-USA)
12										Unknown(BoAHV1-MH791338-USA)
12										Unknown(BoAHV1-MH791341-USA)
12										Unknown(BoAHV1-MH791336-USA)
12										Unknown(BoAHV1-MH598938-USA)
12										Unknown(BoAHV1-MH791337-USA)
12										Unknown(BoAHV1-MH598936-USA)
12										Unknown(BoAHV1-MF421714-USA)
12										Unknown(BoAHV1-MH598937-USA)
12										Unknown(BoAHV1-KU198480-USA)
13	15~	72786	73352	71379	71927	71141	71707	^BoAHV5-PP897810-India	BoAHV1-KM258881-Australia	BuAHV1-OQ608621-India	5.10667e-31	3.34271e-31	3.24363e-31	9.10072e-05	7.96782e-05	NS	6.14409e-11
13								BoAHV5-NC_005261-Brazil	BoAHV1-KM258883-USA	BuAHV1-OQ442798-Italy
13								BoAHV5-MZ420492-Argentina	BoAHV1-KM258882-USA	BuAHV1-NC_043054-Australia
13								BoAHV5-MZ364295-Argentina	BoAHV1-KM258880-USA	BuAHV1-OQ669138-India
13								BoAHV5-MW829288-Argentina	BoAHV1-OP035381-China	BuAHV1-OQ669137-India
13								BoAHV5-KY559403-Brazil	BoAHV1-NC_063268-USA	BuAHV1-OQ669139-India
13								BoAHV5-KY549446-Brazil	BoAHV1-MG407789-USA
13									BoAHV1-MG407785-USA
13									BoAHV1-MG407778-USA
13									BoAHV1-MG407775-USA
13									BoAHV1-MG407787-USA
13									BoAHV1-MG407792-USA
13									BoAHV1-MG407788-USA
13									BoAHV1-MG407791-USA
13									BoAHV1-MG407786-USA
13									BoAHV1-MG407784-USA
13									BoAHV1-MG407783-USA
13									BoAHV1-MG407779-USA
13									BoAHV1-MG407790-USA
13									BoAHV1-MG407782-USA
13									BoAHV1-MG407780-USA
13									BoAHV1-MG407781-USA
13									BoAHV1-MG407777-USA
13									BoAHV1-OR211605-Italy
13									BoAHV1-MH724206-USA
13									BoAHV1-MH724204-USA
13									BoAHV1-MH724207-USA
13									BoAHV1-MH724208-USA
13									BoAHV1-MH751900-USA
13									BoAHV1-MH724205-USA
13									BoAHV1-PP696974-Ireland
13									BoAHV1-MH751899-USA
13									BoAHV1-MH751898-USA
13									BoAHV1-MH724209-USA
13									BoAHV1-MH724203-USA
13									BoAHV1-MH751901-USA
13									BoAHV1-MH724210-USA
13									BoAHV1-MH724202-USA
13									BoAHV1-MH791340-USA
13									BoAHV1-MH791339-USA
13									BoAHV1-MH791338-USA
13									BoAHV1-MH791341-USA
13									BoAHV1-MH791336-USA
13									BoAHV1-MH598938-USA
13									BoAHV1-MH791337-USA
13									BoAHV1-MH598936-USA
13									BoAHV1-MF421714-USA
13									BoAHV1-MH598937-USA
13									BoAHV1-KU198480-USA
13									BoAHV1-MG407776-USA
13									BoAHV1-KY215944-India
14	16~	117160	117542	114245	114624	113685	114017	^BuAHV1-OQ608621-India	BoAHV5-KY549446-Brazil	BuAHV1-OQ669138-India	4.36579e-29	NS	NS	1.20166e-10	1.20143e-08	NS	1.26033e-11
14									BoAHV5-NC_005261-Brazil	BuAHV1-OQ669137-India
14									BoAHV5-PP897810-India	BuAHV1-OQ669139-India
14									BoAHV5-MZ420492-Argentina
14									BoAHV5-MZ364295-Argentina
14									BoAHV5-MW829288-Argentina
15	17	115258	118917	111647	114828	112109	115353	^BoAHV1-KU198480-USA	Unknown (BoAHV1-KY215944-India)	BoAHV1-MG407790-USA	2.91427e-24	5.87302e-14	4.84422e-13	1.54236e-07	9.30169e-08	NS	3.15081e-12
15										BoAHV1-NC_063268-USA
15										BoAHV1-MG407789-USA
15										BoAHV1-MG407785-USA
15										BoAHV1-MG407778-USA
15										BoAHV1-MG407775-USA
15										BoAHV1-MG407787-USA
15										BoAHV1-MG407792-USA
15										BoAHV1-MG407788-USA
15										BoAHV1-MG407791-USA
15										BoAHV1-MG407786-USA
15										BoAHV1-MG407784-USA
15										BoAHV1-MG407783-USA
15										BoAHV1-MG407779-USA
15										BoAHV1-MG407782-USA
15										BoAHV1-MG407780-USA
15										BoAHV1-MG407781-USA
15										BoAHV1-MG407777-USA
15										BoAHV1-OR211605-Italy
15										BoAHV1-MH724206-USA
15										BoAHV1-MH724204-USA
15										BoAHV1-MH724207-USA
15										BoAHV1-MH724208-USA
15										BoAHV1-MH751900-USA
15										BoAHV1-MH724205-USA
15										BoAHV1-PP696974-Ireland
15										BoAHV1-MH751899-USA
15										BoAHV1-MH751898-USA
15										BoAHV1-MH724209-USA
15										BoAHV1-MH724203-USA
15										BoAHV1-MH751901-USA
15										BoAHV1-MH724210-USA
15										BoAHV1-MH724202-USA
15										BoAHV1-MH791340-USA
15										BoAHV1-MH791339-USA
15										BoAHV1-MH791338-USA
15										BoAHV1-MH791341-USA
15										BoAHV1-MH791336-USA
15										BoAHV1-MH598938-USA
15										BoAHV1-MH791337-USA
15										BoAHV1-MH598936-USA
15										BoAHV1-MF421714-USA
15										BoAHV1-MH598937-USA
16	18	132628	132726	128331	128419	128152	128237	^BuAHV1-OQ669138-India	BuAHV1-NC_043054-Australia	BuAHV1-OQ608621-India	2.16734e-21	3.29457e-24	7.55481e-19	0.000552125	0.00109448	NS	NS
16								BuAHV1-OQ669137-India	BuAHV1-OQ442798-Italy
16								BuAHV1-OQ669139-India
17	19~	120036	120216	116414	116594	116414	116594	^BuAHV1-OQ442798-Italy	BoAHV1-KU198480-USA	Unknown (BoAHV1-OP035381-China)	3.73687e-24	3.41327e-21	4.41314e-21	0.013156	0.0151416	NS	1.77044e-08
17								BuAHV1-NC_043054-Australia	BoAHV1-NC_063268-USA	Unknown(BoAHV1-KM258883-USA)
17								BuAHV1-OQ608621-India	BoAHV1-MG407789-USA	Unknown(BoAHV1-KM258882-USA)
17								BuAHV1-OQ669138-India	BoAHV1-MG407785-USA	Unknown(BoAHV1-KM258880-USA)
17								BuAHV1-OQ669137-India	BoAHV1-MG407778-USA	Unknown(BoAHV1-KM258881-Australia)
17								BuAHV1-OQ669139-India	BoAHV1-MG407775-USA	Unknown(BoAHV1-MG407776-USA)
17								BoAHV5-NC_005261-Brazil	BoAHV1-MG407787-USA
17								BoAHV5-PP897810-India	BoAHV1-MG407792-USA
17								BoAHV5-MZ420492-Argentina	BoAHV1-MG407788-USA
17								BoAHV5-MZ364295-Argentina	BoAHV1-MG407791-USA
17								BoAHV5-MW829288-Argentina	BoAHV1-MG407786-USA
17								BoAHV5-KY559403-Brazil	BoAHV1-MG407784-USA
17								BoAHV5-KY549446-Brazil	BoAHV1-MG407783-USA
17									BoAHV1-MG407779-USA
17									BoAHV1-MG407790-USA
17									BoAHV1-MG407782-USA
17									BoAHV1-MG407780-USA
17									BoAHV1-MG407781-USA
17									BoAHV1-MG407777-USA
17									BoAHV1-OR211605-Italy
17									BoAHV1-MH724206-USA
17									BoAHV1-MH724204-USA
17									BoAHV1-MH724207-USA
17									BoAHV1-MH724208-USA
17									BoAHV1-MH751900-USA
17									BoAHV1-MH724205-USA
17									BoAHV1-PP696974-Ireland
17									BoAHV1-MH751899-USA
17									BoAHV1-MH751898-USA
17									BoAHV1-MH724209-USA
17									BoAHV1-MH724203-USA
17									BoAHV1-MH751901-USA
17									BoAHV1-MH724210-USA
17									BoAHV1-MH724202-USA
17									BoAHV1-MH791340-USA
17									BoAHV1-MH791339-USA
17									BoAHV1-MH791338-USA
17									BoAHV1-MH791341-USA
17									BoAHV1-MH791336-USA
17									BoAHV1-MH598938-USA
17									BoAHV1-MH791337-USA
17									BoAHV1-MH598936-USA
17									BoAHV1-MF421714-USA
17									BoAHV1-MH598937-USA
17									BoAHV1-KY215944-India
18	20~	112670	112729	109979	110038	109860	109918	^BuAHV1-OQ669138-India	Unknown (BoAHV5-KY559403-Brazil)	BuAHV1-OQ608621-India	3.80519e-24	2.59682e-19	8.60229e-24	0.000529464	0.0038937	NS	2.11104e-10
18								BuAHV1-OQ669137-India	Unknown(BoAHV5-NC_005261-Brazil)
18								BuAHV1-OQ669139-India	Unknown(BoAHV5-PP897810-India)
18									Unknown(BoAHV5-MZ420492-Argentina)
18									Unknown(BoAHV5-MZ364295-Argentina)
18									Unknown(BoAHV5-MW829288-Argentina)
18									Unknown(BoAHV5-KY549446-Brazil)
19	21~	59563	59794	57860	58088	58248	58479	BoAHV1-KY215944-India	BoAHV5-PP897810-India	BoAHV1-MF421714-USA	9.385e-23	1.42785e-09	NS	0.00737295	NS	NS	4.70067e-07
19									BoAHV5-NC_005261-Brazil	BoAHV1-KM258883-USA
19									BoAHV5-KY559403-Brazil	BoAHV1-KM258882-USA
19									BoAHV5-KY549446-Brazil	BoAHV1-KM258880-USA
19										BoAHV1-OP035381-China
19										BoAHV1-KM258881-Australia
19										BoAHV1-NC_063268-USA
19										BoAHV1-MG407789-USA
19										BoAHV1-MG407785-USA
19										BoAHV1-MG407778-USA
19										BoAHV1-MG407775-USA
19										BoAHV1-MG407787-USA
19										BoAHV1-MG407792-USA
19										BoAHV1-MG407788-USA
19										BoAHV1-MG407791-USA
19										BoAHV1-MG407786-USA
19										BoAHV1-MG407784-USA
19										BoAHV1-MG407783-USA
19										BoAHV1-MG407779-USA
19										BoAHV1-MG407790-USA
19										BoAHV1-MG407782-USA
19										BoAHV1-MG407780-USA
19										BoAHV1-MG407781-USA
19										BoAHV1-MG407777-USA
19										BoAHV1-OR211605-Italy
19										BoAHV1-MH724206-USA
19										BoAHV1-MH724204-USA
19										BoAHV1-MH724207-USA
19										BoAHV1-MH724208-USA
19										BoAHV1-MH751900-USA
19										BoAHV1-MH724205-USA
19										BoAHV1-PP696974-Ireland
19										BoAHV1-MH751899-USA
19										BoAHV1-MH751898-USA
19										BoAHV1-MH724209-USA
19										BoAHV1-MH724203-USA
19										BoAHV1-MH751901-USA
19										BoAHV1-MH724210-USA
19										BoAHV1-MH724202-USA
19										BoAHV1-MH791340-USA
19										BoAHV1-MH791339-USA
19										BoAHV1-MH791338-USA
19										BoAHV1-MH791341-USA
19										BoAHV1-MH791336-USA
19										BoAHV1-MH598938-USA
19										BoAHV1-MH791337-USA
19										BoAHV1-MH598936-USA
19										BoAHV1-MH598937-USA
19										BoAHV1-KU198480-USA
19										BoAHV1-MG407776-USA
20	22~	130038	130074	125449	125485	125917	125953	^BoAHV1-KY215944-India	Unknown (BuAHV1-NC_043054-Australia)	BoAHV1-KM258881-Australia	1.03709e-19	8.39422e-19	NS	NS	NS	NS	5.11941e-07
20								BoAHV1-NC_063268-USA	Unknown(BuAHV1-OQ442798-Italy)
20								BoAHV1-MG407789-USA	Unknown(BuAHV1-OQ608621-India)
20								BoAHV1-MG407785-USA	Unknown(BuAHV1-OQ669138-India)
20								BoAHV1-MG407778-USA	Unknown(BuAHV1-OQ669137-India)
20								BoAHV1-MG407775-USA	Unknown(BuAHV1-OQ669139-India)
20								BoAHV1-MG407787-USA
20								BoAHV1-MG407792-USA
20								BoAHV1-MG407788-USA
20								BoAHV1-MG407791-USA
20								BoAHV1-MG407786-USA
20								BoAHV1-MG407784-USA
20								BoAHV1-MG407783-USA
20								BoAHV1-MG407779-USA
20								BoAHV1-MG407790-USA
20								BoAHV1-MG407782-USA
20								BoAHV1-MG407780-USA
20								BoAHV1-MG407781-USA
20								BoAHV1-MG407777-USA
20								BoAHV1-OR211605-Italy
20								BoAHV1-MH724206-USA
20								BoAHV1-MH724204-USA
20								BoAHV1-MH724207-USA
20								BoAHV1-MH724208-USA
20								BoAHV1-MH751900-USA
20								BoAHV1-MH724205-USA
20								BoAHV1-PP696974-Ireland
20								BoAHV1-MH751899-USA
20								BoAHV1-MH751898-USA
20								BoAHV1-MH724209-USA
20								BoAHV1-MH724203-USA
20								BoAHV1-MH751901-USA
20								BoAHV1-MH724210-USA
20								BoAHV1-MH724202-USA
20								BoAHV1-MH791340-USA
20								BoAHV1-MH791339-USA
20								BoAHV1-MH791338-USA
20								BoAHV1-MH791341-USA
20								BoAHV1-MH791336-USA
20								BoAHV1-MH598938-USA
20								BoAHV1-MH791337-USA
20								BoAHV1-MH598936-USA
20								BoAHV1-MF421714-USA
20								BoAHV1-MH598937-USA
20								BoAHV1-KU198480-USA
21	23~	115258	115278	111578	111598	112109	112129	^BoAHV1-KM258882-USA	BoAHV5-MZ364295-Argentina	BoAHV1-MF421714-USA	4.71699e-18	5.54501e-17	NS	0.0159944	NS	NS	2.27684e-06
21								BoAHV1-KM258883-USA	BuAHV1-OQ442798-Italy	BoAHV1-NC_063268-USA
21								BoAHV1-KM258880-USA	BuAHV1-NC_043054-Australia	BoAHV1-MG407789-USA
21								BoAHV1-OP035381-China	BuAHV1-OQ608621-India	BoAHV1-MG407785-USA
21								BoAHV1-KM258881-Australia	BuAHV1-OQ669138-India	BoAHV1-MG407778-USA
21									BuAHV1-OQ669137-India	BoAHV1-MG407775-USA
21									BuAHV1-OQ669139-India	BoAHV1-MG407787-USA
21									BoAHV5-NC_005261-Brazil	BoAHV1-MG407792-USA
21									BoAHV5-PP897810-India	BoAHV1-MG407788-USA
21									BoAHV5-MZ420492-Argentina	BoAHV1-MG407791-USA
21									BoAHV5-MW829288-Argentina	BoAHV1-MG407786-USA
21									BoAHV5-KY559403-Brazil	BoAHV1-MG407784-USA
21									BoAHV5-KY549446-Brazil	BoAHV1-MG407783-USA
21										BoAHV1-MG407779-USA
21										BoAHV1-MG407790-USA
21										BoAHV1-MG407782-USA
21										BoAHV1-MG407780-USA
21										BoAHV1-MG407781-USA
21										BoAHV1-MG407777-USA
21										BoAHV1-OR211605-Italy
21										BoAHV1-MH724206-USA
21										BoAHV1-MH724204-USA
21										BoAHV1-MH724207-USA
21										BoAHV1-MH724208-USA
21										BoAHV1-MH751900-USA
21										BoAHV1-MH724205-USA
21										BoAHV1-PP696974-Ireland
21										BoAHV1-MH751899-USA
21										BoAHV1-MH751898-USA
21										BoAHV1-MH724209-USA
21										BoAHV1-MH724203-USA
21										BoAHV1-MH751901-USA
21										BoAHV1-MH724210-USA
21										BoAHV1-MH724202-USA
21										BoAHV1-MH791340-USA
21										BoAHV1-MH791339-USA
21										BoAHV1-MH791338-USA
21										BoAHV1-MH791341-USA
21										BoAHV1-MH791336-USA
21										BoAHV1-MH598938-USA
21										BoAHV1-MH791337-USA
21										BoAHV1-MH598936-USA
21										BoAHV1-MH598937-USA
21										BoAHV1-KY215944-India
22	24~	106121	106202	103826	103890	103713	103777	^BuAHV1-OQ669138-India	BuAHV1-NC_043054-Australia	BuAHV1-OQ608621-India	6.57557e-18	2.0303e-17	NS	0.0468982	NS	NS	2.28277e-06
22								BuAHV1-OQ669137-India	BuAHV1-OQ442798-Italy
22								BuAHV1-OQ669139-India
23	25	136264	139390*	131115	134106*	131386	134344*	^BoAHV1-KY215944-India	BoAHV1-KM258880-USA	BoAHV1-MG407785-USA	3.43404e-17	4.0891e-12	9.12141e-06	5.61293e-06	4.53951e-07	9.81319e-07	4.72622e-12
23									BoAHV1-AJ004801-Switzerland	BoAHV1-NC_063268-USA
23										BoAHV1-MG407789-USA
23										BoAHV1-MG407778-USA
23										BoAHV1-MG407775-USA
23										BoAHV1-MG407787-USA
23										BoAHV1-MG407792-USA
23										BoAHV1-MG407788-USA
23										BoAHV1-MG407791-USA
23										BoAHV1-MG407786-USA
23										BoAHV1-MG407784-USA
23										BoAHV1-MG407783-USA
23										BoAHV1-MG407779-USA
23										BoAHV1-MG407790-USA
23										BoAHV1-MG407782-USA
23										BoAHV1-MG407780-USA
23										BoAHV1-MG407781-USA
23										BoAHV1-MG407777-USA
23										BoAHV1-OR211605-Italy
23										BoAHV1-MH724206-USA
23										BoAHV1-MH724204-USA
23										BoAHV1-MH724207-USA
23										BoAHV1-MH724208-USA
23										BoAHV1-MH751900-USA
23										BoAHV1-MH724205-USA
23										BoAHV1-PP696974-Ireland
23										BoAHV1-MH751899-USA
23										BoAHV1-MH751898-USA
23										BoAHV1-MH724209-USA
23										BoAHV1-MH724203-USA
23										BoAHV1-MH751901-USA
23										BoAHV1-MH724210-USA
23										BoAHV1-MH724202-USA
23										BoAHV1-MH791340-USA
23										BoAHV1-MH791339-USA
23										BoAHV1-MH791338-USA
23										BoAHV1-MH791341-USA
23										BoAHV1-MH791336-USA
23										BoAHV1-MH598938-USA
23										BoAHV1-MH791337-USA
23										BoAHV1-MH598936-USA
23										BoAHV1-MF421714-USA
23										BoAHV1-MH598937-USA
23										BoAHV1-KU198480-USA
24	26~	24386	25020*	23609	24243*	23857	24491*	^BoAHV1-KM258880-USA	Unknown (BuAHV1-OQ669137-India)	BoAHV1-KY215944-India	6.31668e-17	2.86067e-08	1.23727e-08	NS	NS	NS	0.000225928
24								BoAHV1-KM258883-USA	Unknown(BuAHV1-OQ442798-Italy)	BoAHV1-NC_063268-USA
24								BoAHV1-KM258882-USA	Unknown(BuAHV1-NC_043054-Australia)	BoAHV1-MG407789-USA
24								BoAHV1-OP035381-China	Unknown(BuAHV1-OQ608621-India)	BoAHV1-MG407785-USA
24								BoAHV1-KM258881-Australia	Unknown(BuAHV1-OQ669138-India)	BoAHV1-MG407778-USA
24									Unknown(BuAHV1-OQ669139-India)	BoAHV1-MG407775-USA
24									Unknown(BoAHV5-NC_005261-Brazil)	BoAHV1-MG407787-USA
24									Unknown(BoAHV5-PP897810-India)	BoAHV1-MG407792-USA
24									Unknown(BoAHV5-MZ420492-Argentina)	BoAHV1-MG407788-USA
24									Unknown(BoAHV5-MZ364295-Argentina)	BoAHV1-MG407791-USA
24									Unknown(BoAHV5-MW829288-Argentina)	BoAHV1-MG407786-USA
24									Unknown(BoAHV5-KY559403-Brazil)	BoAHV1-MG407784-USA
24									Unknown(BoAHV5-KY549446-Brazil)	BoAHV1-MG407783-USA
24										BoAHV1-MG407779-USA
24										BoAHV1-MG407790-USA
24										BoAHV1-MG407782-USA
24										BoAHV1-MG407780-USA
24										BoAHV1-MG407781-USA
24										BoAHV1-MG407777-USA
24										BoAHV1-OR211605-Italy
24										BoAHV1-MH724206-USA
24										BoAHV1-MH724204-USA
24										BoAHV1-MH724207-USA
24										BoAHV1-MH724208-USA
24										BoAHV1-MH751900-USA
24										BoAHV1-MH724205-USA
24										BoAHV1-PP696974-Ireland
24										BoAHV1-MH751899-USA
24										BoAHV1-MH751898-USA
24										BoAHV1-MH724209-USA
24										BoAHV1-MH724203-USA
24										BoAHV1-MH751901-USA
24										BoAHV1-MH724210-USA
24										BoAHV1-MH724202-USA
24										BoAHV1-MH791340-USA
24										BoAHV1-MH791339-USA
24										BoAHV1-MH791338-USA
24										BoAHV1-MH791341-USA
24										BoAHV1-MH791336-USA
24										BoAHV1-MH598938-USA
24										BoAHV1-MH791337-USA
24										BoAHV1-MH598936-USA
24										BoAHV1-MF421714-USA
24										BoAHV1-MH598937-USA
24										BoAHV1-KU198480-USA
24										BoAHV1-MG407776-USA
25	27	106088	108526	103252	105556	103682	106034	^BoAHV1-KY215944-India	BoAHV1-KM258880-USA	BoAHV1-MG407777-USA	6.71022e-16	5.08577e-11	0.000158042	1.35332e-07	1.25802e-06	NS	4.72622e-12
25										BoAHV1-NC_063268-USA
25										BoAHV1-MG407789-USA
25										BoAHV1-MG407785-USA
25										BoAHV1-MG407778-USA
25										BoAHV1-MG407775-USA
25										BoAHV1-MG407787-USA
25										BoAHV1-MG407792-USA
25										BoAHV1-MG407788-USA
25										BoAHV1-MG407791-USA
25										BoAHV1-MG407786-USA
25										BoAHV1-MG407784-USA
25										BoAHV1-MG407783-USA
25										BoAHV1-MG407779-USA
25										BoAHV1-MG407790-USA
25										BoAHV1-MG407782-USA
25										BoAHV1-MG407780-USA
25										BoAHV1-MG407781-USA
25										BoAHV1-OR211605-Italy
25										BoAHV1-MH724206-USA
25										BoAHV1-MH724204-USA
25										BoAHV1-MH724207-USA
25										BoAHV1-MH724208-USA
25										BoAHV1-MH751900-USA
25										BoAHV1-MH724205-USA
25										BoAHV1-PP696974-Ireland
25										BoAHV1-MH751899-USA
25										BoAHV1-MH751898-USA
25										BoAHV1-MH724209-USA
25										BoAHV1-MH724203-USA
25										BoAHV1-MH751901-USA
25										BoAHV1-MH724210-USA
25										BoAHV1-MH724202-USA
25										BoAHV1-MH791340-USA
25										BoAHV1-MH791339-USA
25										BoAHV1-MH791338-USA
25										BoAHV1-MH791341-USA
25										BoAHV1-MH791336-USA
25										BoAHV1-MH598938-USA
25										BoAHV1-MH791337-USA
25										BoAHV1-MH598936-USA
25										BoAHV1-MF421714-USA
25										BoAHV1-MH598937-USA
25										BoAHV1-KU198480-USA
26	28~	36449	36926	35895	36372	35841	36318	^BoAHV5-PP897810-India	BoAHV1-MG407776-USA	BuAHV1-OQ669137-India	9.78971e-16	3.46841e-13	4.09587e-14	NS	NS	NS	1.86136e-05
26								BoAHV5-NC_005261-Brazil	BoAHV1-KM258883-USA	BuAHV1-OQ442798-Italy
26								BoAHV5-MZ420492-Argentina	BoAHV1-KM258882-USA	BuAHV1-NC_043054-Australia
26								BoAHV5-MZ364295-Argentina	BoAHV1-KM258880-USA	BuAHV1-OQ608621-India
26								BoAHV5-MW829288-Argentina	BoAHV1-OP035381-China	BuAHV1-OQ669138-India
26								BoAHV5-KY559403-Brazil	BoAHV1-KM258881-Australia	BuAHV1-OQ669139-India
26								BoAHV5-KY549446-Brazil	BoAHV1-NC_063268-USA
26									BoAHV1-MG407789-USA
26									BoAHV1-MG407785-USA
26									BoAHV1-MG407778-USA
26									BoAHV1-MG407775-USA
26									BoAHV1-MG407787-USA
26									BoAHV1-MG407792-USA
26									BoAHV1-MG407788-USA
26									BoAHV1-MG407791-USA
26									BoAHV1-MG407786-USA
26									BoAHV1-MG407784-USA
26									BoAHV1-MG407783-USA
26									BoAHV1-MG407779-USA
26									BoAHV1-MG407790-USA
26									BoAHV1-MG407782-USA
26									BoAHV1-MG407780-USA
26									BoAHV1-MG407781-USA
26									BoAHV1-MG407777-USA
26									BoAHV1-OR211605-Italy
26									BoAHV1-MH724206-USA
26									BoAHV1-MH724204-USA
26									BoAHV1-MH724207-USA
26									BoAHV1-MH724208-USA
26									BoAHV1-MH751900-USA
26									BoAHV1-MH724205-USA
26									BoAHV1-PP696974-Ireland
26									BoAHV1-MH751899-USA
26									BoAHV1-MH751898-USA
26									BoAHV1-MH724209-USA
26									BoAHV1-MH724203-USA
26									BoAHV1-MH751901-USA
26									BoAHV1-MH724210-USA
26									BoAHV1-MH724202-USA
26									BoAHV1-MH791340-USA
26									BoAHV1-MH791339-USA
26									BoAHV1-MH791338-USA
26									BoAHV1-MH791341-USA
26									BoAHV1-MH791336-USA
26									BoAHV1-MH598938-USA
26									BoAHV1-MH791337-USA
26									BoAHV1-MH598936-USA
26									BoAHV1-MF421714-USA
26									BoAHV1-MH598937-USA
26									BoAHV1-KU198480-USA
26									BoAHV1-KY215944-India
27	29~	138830	139150*	134682	134997*	133825	134112*	^BuAHV1-OQ608621-India	BoAHV5-MZ420492-Argentina	BuAHV1-OQ669137-India	1.75251e-13	1.28006e-07	1.16209e-07	NS	NS	NS	0.021034
27									BoAHV5-NC_005261-Brazil	BuAHV1-OQ669138-India
27									BoAHV5-PP897810-India	BuAHV1-OQ669139-India
27									BoAHV5-MZ364295-Argentina
27									BoAHV5-MW829288-Argentina
27									BoAHV5-KY559403-Brazil
27									BoAHV5-KY549446-Brazil
28	30	1393*	105476	1300*	102664	1340*	103128	^BoAHV1-MG407790-USA	BoAHV1-KU198480-USA	BoAHV1-MG407784-USA	9.09591e-06	0.000220771	NS	1.80776e-10	6.15499e-10	0.000786233	1.57541e-12
28								BoAHV1-MG407782-USA	BoAHV1-MH724210-USA	BoAHV1-MG407778-USA
28								BoAHV1-MG407780-USA	BoAHV1-MH724202-USA	BoAHV1-MG407775-USA
28								BoAHV1-MG407781-USA	BoAHV1-MH791340-USA	BoAHV1-MG407783-USA
28									BoAHV1-MH791339-USA	BoAHV1-MG407779-USA
28									BoAHV1-MH791338-USA	BoAHV1-MG407777-USA
29	32~	17980	20924	17338	20196	17656	20438	^BoAHV1-KM258881-Australia	BoAHV1-KY215944-India	BoAHV1-KM258880-USA	2.15848e-11	1.9566e-06	NS	0.00167926	0.00470934	NS	1.64961e-08
29									BoAHV1-NC_063268-USA	BoAHV1-OP035381-China
29									BoAHV1-MG407789-USA
29									BoAHV1-MG407785-USA
29									BoAHV1-MG407778-USA
29									BoAHV1-MG407775-USA
29									BoAHV1-MG407787-USA
29									BoAHV1-MG407792-USA
29									BoAHV1-MG407788-USA
29									BoAHV1-MG407791-USA
29									BoAHV1-MG407786-USA
29									BoAHV1-MG407784-USA
29									BoAHV1-MG407783-USA
29									BoAHV1-MG407779-USA
29									BoAHV1-MG407777-USA
29									BoAHV1-OR211605-Italy
29									BoAHV1-MH724206-USA
29									BoAHV1-MH724204-USA
29									BoAHV1-MH724207-USA
29									BoAHV1-MH724208-USA
29									BoAHV1-MH751900-USA
29									BoAHV1-MH724205-USA
29									BoAHV1-PP696974-Ireland
29									BoAHV1-MH751899-USA
29									BoAHV1-MH751898-USA
29									BoAHV1-MH724209-USA
29									BoAHV1-MH724203-USA
29									BoAHV1-MH751901-USA
29									BoAHV1-MH724210-USA
29									BoAHV1-MH724202-USA
29									BoAHV1-MH791340-USA
29									BoAHV1-MH791339-USA
29									BoAHV1-MH791338-USA
29									BoAHV1-MH791341-USA
29									BoAHV1-MH791336-USA
29									BoAHV1-MH598938-USA
29									BoAHV1-MH791337-USA
29									BoAHV1-MH598936-USA
29									BoAHV1-MF421714-USA
29									BoAHV1-MH598937-USA
29									BoAHV1-KU198480-USA
30	34	4621*	105476*	4459*	102664*	4507*	103128*	^BoAHV1-MH791341-USA	Unknown (BoAHV1-KU198480-USA)	BoAHV1-MH791338-USA	NS	0.00128653	0.000251737	2.11864e-07	0.000532781	3.27543e-14	1.07128e-10
30								BoAHV1-OR211605-Italy		BoAHV1-MH724203-USA
30								BoAHV1-PP696974-Ireland		BoAHV1-MH724210-USA
30								BoAHV1-MH791336-USA		BoAHV1-MH724202-USA
30								BoAHV1-MH598938-USA		BoAHV1-MH791340-USA
30								BoAHV1-MH791337-USA		BoAHV1-MH791339-USA
30								BoAHV1-MH598936-USA
30								BoAHV1-MH598937-USA
31	35~	91988	92038	90129	90179	90129	90179	^BuAHV1-NC_043054-Australia	Unknown (BoAHV1-PP696974-Ireland)	BuAHV1-OQ669137-India	9.94224e-11	0.000161177	NS	0.000766144	NS	NS	9.86471e-05
31								BuAHV1-OQ442798-Italy	Unknown(BoAHV1-KM258883-USA)	BuAHV1-OQ608621-India
31									Unknown(BoAHV1-KM258882-USA)	BuAHV1-OQ669138-India
31									Unknown(BoAHV1-KM258880-USA)	BuAHV1-OQ669139-India
31									Unknown(BoAHV1-OP035381-China)	BoAHV5-NC_005261-Brazil
31									Unknown(BoAHV1-KM258881-Australia)	BoAHV5-PP897810-India
31									Unknown(BoAHV1-NC_063268-USA)	BoAHV5-MZ420492-Argentina
31									Unknown(BoAHV1-MG407789-USA)	BoAHV5-MZ364295-Argentina
31									Unknown(BoAHV1-MG407785-USA)	BoAHV5-MW829288-Argentina
31									Unknown(BoAHV1-MG407778-USA)	BoAHV5-KY559403-Brazil
31									Unknown(BoAHV1-MG407775-USA)	BoAHV5-KY549446-Brazil
31									Unknown(BoAHV1-MG407787-USA)
31									Unknown(BoAHV1-MG407792-USA)
31									Unknown(BoAHV1-MG407788-USA)
31									Unknown(BoAHV1-MG407791-USA)
31									Unknown(BoAHV1-MG407786-USA)
31									Unknown(BoAHV1-MG407784-USA)
31									Unknown(BoAHV1-MG407783-USA)
31									Unknown(BoAHV1-MG407779-USA)
31									Unknown(BoAHV1-MG407777-USA)
31									Unknown(BoAHV1-MH724206-USA)
31									Unknown(BoAHV1-MH724204-USA)
31									Unknown(BoAHV1-MH724207-USA)
31									Unknown(BoAHV1-MH724208-USA)
31									Unknown(BoAHV1-MH751900-USA)
31									Unknown(BoAHV1-MH724205-USA)
31									Unknown(BoAHV1-MH751899-USA)
31									Unknown(BoAHV1-MH751898-USA)
31									Unknown(BoAHV1-MH724209-USA)
31									Unknown(BoAHV1-MH724203-USA)
31									Unknown(BoAHV1-MH751901-USA)
31									Unknown(BoAHV1-MH724210-USA)
31									Unknown(BoAHV1-MH724202-USA)
31									Unknown(BoAHV1-MH791340-USA)
31									Unknown(BoAHV1-MH791339-USA)
31									Unknown(BoAHV1-MH791338-USA)
31									Unknown(BoAHV1-MF421714-USA)
31									Unknown(BoAHV1-KU198480-USA)
31									Unknown(BoAHV1-MG407776-USA)
31									Unknown(BoAHV1-KY215944-India)
32	36~	135610	136156	131267	131810	130732	131278	^BoAHV5-PP897810-India	BoAHV1-KM258882-USA	BuAHV1-OQ608621-India	NS	2.97001e-10	6.95699e-10	NS	NS	NS	0.0372126
32								BoAHV5-NC_005261-Brazil	BoAHV1-KM258883-USA	BuAHV1-OQ669138-India
32								BoAHV5-MZ420492-Argentina	BoAHV1-KM258880-USA	BuAHV1-OQ669137-India
32								BoAHV5-MZ364295-Argentina	BoAHV1-OP035381-China	BuAHV1-OQ669139-India
32								BoAHV5-MW829288-Argentina	BoAHV1-KM258881-Australia
32								BoAHV5-KY559403-Brazil	BoAHV1-NC_063268-USA
32								BoAHV5-KY549446-Brazil	BoAHV1-MG407789-USA
32									BoAHV1-MG407785-USA
32									BoAHV1-MG407778-USA
32									BoAHV1-MG407775-USA
32									BoAHV1-MG407787-USA
32									BoAHV1-MG407792-USA
32									BoAHV1-MG407788-USA
32									BoAHV1-MG407791-USA
32									BoAHV1-MG407786-USA
32									BoAHV1-MG407784-USA
32									BoAHV1-MG407783-USA
32									BoAHV1-MG407779-USA
32									BoAHV1-MG407790-USA
32									BoAHV1-MG407782-USA
32									BoAHV1-MG407780-USA
32									BoAHV1-MG407781-USA
32									BoAHV1-MG407777-USA
32									BoAHV1-OR211605-Italy
32									BoAHV1-MH724206-USA
32									BoAHV1-MH724204-USA
32									BoAHV1-MH724207-USA
32									BoAHV1-MH724208-USA
32									BoAHV1-MH751900-USA
32									BoAHV1-MH724205-USA
32									BoAHV1-PP696974-Ireland
32									BoAHV1-MH751899-USA
32									BoAHV1-MH751898-USA
32									BoAHV1-MH724209-USA
32									BoAHV1-MH724203-USA
32									BoAHV1-MH751901-USA
32									BoAHV1-MH724210-USA
32									BoAHV1-MH724202-USA
32									BoAHV1-MH791340-USA
32									BoAHV1-MH791339-USA
32									BoAHV1-MH791338-USA
32									BoAHV1-MH791341-USA
32									BoAHV1-MH791336-USA
32									BoAHV1-MH598938-USA
32									BoAHV1-MH791337-USA
32									BoAHV1-MH598936-USA
32									BoAHV1-MF421714-USA
32									BoAHV1-MH598937-USA
32									BoAHV1-KU198480-USA
32									BoAHV1-AJ004801-Switzerland
32									BoAHV1-KY215944-India
33	37~	17688	17844	17365	17521	17364	17520	BoAHV5-MZ364295-Argentina	BoAHV1-KM258880-USA	BuAHV1-OQ608621-India	NS	2.69339e-10	2.5915e-11	NS	NS	NS	0.00597327
33								BoAHV5-NC_005261-Brazil	BoAHV1-KM258883-USA	BuAHV1-OQ669138-India
33								BoAHV5-PP897810-India	BoAHV1-KM258882-USA	BuAHV1-OQ669137-India
33								BoAHV5-MZ420492-Argentina	BoAHV1-OP035381-China	BuAHV1-OQ669139-India
33								BoAHV5-MW829288-Argentina	BoAHV1-KM258881-Australia
33								BoAHV5-KY559403-Brazil	BoAHV1-NC_063268-USA
33								BoAHV5-KY549446-Brazil	BoAHV1-MG407789-USA
33									BoAHV1-MG407785-USA
33									BoAHV1-MG407778-USA
33									BoAHV1-MG407775-USA
33									BoAHV1-MG407787-USA
33									BoAHV1-MG407792-USA
33									BoAHV1-MG407788-USA
33									BoAHV1-MG407791-USA
33									BoAHV1-MG407786-USA
33									BoAHV1-MG407784-USA
33									BoAHV1-MG407783-USA
33									BoAHV1-MG407779-USA
33									BoAHV1-MG407777-USA
33									BoAHV1-MH724206-USA
33									BoAHV1-MH724204-USA
33									BoAHV1-MH724207-USA
33									BoAHV1-MH724208-USA
33									BoAHV1-MH751900-USA
33									BoAHV1-MH724205-USA
33									BoAHV1-MH751899-USA
33									BoAHV1-MH751898-USA
33									BoAHV1-MH724209-USA
33									BoAHV1-MH724203-USA
33									BoAHV1-MH751901-USA
33									BoAHV1-MH724210-USA
33									BoAHV1-MH724202-USA
33									BoAHV1-MH791340-USA
33									BoAHV1-MH791339-USA
33									BoAHV1-MH791338-USA
33									BoAHV1-MF421714-USA
33									BoAHV1-KU198480-USA
33									BoAHV1-MG407776-USA
33									BoAHV1-KY215944-India
34	38~	134224	134350	129171	129278	129471	129584	BoAHV1-KU198480-USA	Unknown (BoAHV1-KM258883-USA)	BoAHV1-MH791338-USA	NS	1.46612e-09	2.69008e-09	NS	NS	NS	NS
34									Unknown(BoAHV1-KM258882-USA)	BoAHV1-NC_063268-USA
34									Unknown(BoAHV1-KM258880-USA)	BoAHV1-MG407789-USA
34									Unknown(BoAHV1-OP035381-China)	BoAHV1-MG407785-USA
34									Unknown(BoAHV1-KM258881-Australia)	BoAHV1-MG407778-USA
34									Unknown(BoAHV1-AJ004801-Switzerland)	BoAHV1-MG407775-USA
34									Unknown(BoAHV1-KY215944-India)	BoAHV1-MG407787-USA
34										BoAHV1-MG407792-USA
34										BoAHV1-MG407788-USA
34										BoAHV1-MG407791-USA
34										BoAHV1-MG407786-USA
34										BoAHV1-MG407784-USA
34										BoAHV1-MG407783-USA
34										BoAHV1-MG407779-USA
34										BoAHV1-MG407790-USA
34										BoAHV1-MG407782-USA
34										BoAHV1-MG407780-USA
34										BoAHV1-MG407781-USA
34										BoAHV1-MG407777-USA
34										BoAHV1-OR211605-Italy
34										BoAHV1-MH724206-USA
34										BoAHV1-MH724204-USA
34										BoAHV1-MH724207-USA
34										BoAHV1-MH724208-USA
34										BoAHV1-MH751900-USA
34										BoAHV1-MH724205-USA
34										BoAHV1-PP696974-Ireland
34										BoAHV1-MH751899-USA
34										BoAHV1-MH751898-USA
34										BoAHV1-MH724209-USA
34										BoAHV1-MH724203-USA
34										BoAHV1-MH751901-USA
34										BoAHV1-MH724210-USA
34										BoAHV1-MH724202-USA
34										BoAHV1-MH791340-USA
34										BoAHV1-MH791339-USA
34										BoAHV1-MH791341-USA
34										BoAHV1-MH791336-USA
34										BoAHV1-MH598938-USA
34										BoAHV1-MH791337-USA
34										BoAHV1-MH598936-USA
34										BoAHV1-MF421714-USA
34										BoAHV1-MH598937-USA
35	39~	109168	109716	107039	107581	106646	107194	^BoAHV5-PP897810-India	BoAHV1-KM258882-USA	BuAHV1-OQ608621-India	NS	4.7752e-09	1.24728e-08	NS	NS	NS	NS
35								BoAHV5-NC_005261-Brazil	BoAHV1-KM258883-USA	BuAHV1-OQ669138-India
35								BoAHV5-MZ420492-Argentina	BoAHV1-KM258880-USA	BuAHV1-OQ669137-India
35								BoAHV5-MZ364295-Argentina	BoAHV1-OP035381-China	BuAHV1-OQ669139-India
35								BoAHV5-MW829288-Argentina	BoAHV1-KM258881-Australia
35								BoAHV5-KY559403-Brazil	BoAHV1-NC_063268-USA
35									BoAHV1-MG407789-USA
35									BoAHV1-MG407785-USA
35									BoAHV1-MG407778-USA
35									BoAHV1-MG407775-USA
35									BoAHV1-MG407787-USA
35									BoAHV1-MG407792-USA
35									BoAHV1-MG407788-USA
35									BoAHV1-MG407791-USA
35									BoAHV1-MG407786-USA
35									BoAHV1-MG407784-USA
35									BoAHV1-MG407783-USA
35									BoAHV1-MG407779-USA
35									BoAHV1-MG407790-USA
35									BoAHV1-MG407782-USA
35									BoAHV1-MG407780-USA
35									BoAHV1-MG407781-USA
35									BoAHV1-MG407777-USA
35									BoAHV1-OR211605-Italy
35									BoAHV1-MH724206-USA
35									BoAHV1-MH724204-USA
35									BoAHV1-MH724207-USA
35									BoAHV1-MH724208-USA
35									BoAHV1-MH751900-USA
35									BoAHV1-MH724205-USA
35									BoAHV1-PP696974-Ireland
35									BoAHV1-MH751899-USA
35									BoAHV1-MH751898-USA
35									BoAHV1-MH724209-USA
35									BoAHV1-MH724203-USA
35									BoAHV1-MH751901-USA
35									BoAHV1-MH724210-USA
35									BoAHV1-MH724202-USA
35									BoAHV1-MH791340-USA
35									BoAHV1-MH791339-USA
35									BoAHV1-MH791338-USA
35									BoAHV1-MH791341-USA
35									BoAHV1-MH791336-USA
35									BoAHV1-MH598938-USA
35									BoAHV1-MH791337-USA
35									BoAHV1-MH598936-USA
35									BoAHV1-MF421714-USA
35									BoAHV1-MH598937-USA
35									BoAHV1-KU198480-USA
35									BoAHV1-KY215944-India
36	41~	49038	49294	48013	48269	47832	48088	^BoAHV5-MZ364295-Argentina	BoAHV1-MG407776-USA	BuAHV1-OQ669139-India	NS	6.11964e-08	1.68881e-06	NS	NS	NS	NS
36								BoAHV5-NC_005261-Brazil	BoAHV1-KM258883-USA	BuAHV1-OQ442798-Italy
36								BoAHV5-PP897810-India	BoAHV1-KM258882-USA	BuAHV1-NC_043054-Australia
36								BoAHV5-MZ420492-Argentina	BoAHV1-KM258880-USA	BuAHV1-OQ608621-India
36								BoAHV5-MW829288-Argentina	BoAHV1-OP035381-China	BuAHV1-OQ669138-India
36								BoAHV5-KY559403-Brazil	BoAHV1-KM258881-Australia	BuAHV1-OQ669137-India
36								BoAHV5-KY549446-Brazil	BoAHV1-NC_063268-USA
36									BoAHV1-MG407789-USA
36									BoAHV1-MG407785-USA
36									BoAHV1-MG407778-USA
36									BoAHV1-MG407775-USA
36									BoAHV1-MG407787-USA
36									BoAHV1-MG407792-USA
36									BoAHV1-MG407788-USA
36									BoAHV1-MG407791-USA
36									BoAHV1-MG407786-USA
36									BoAHV1-MG407784-USA
36									BoAHV1-MG407783-USA
36									BoAHV1-MG407779-USA
36									BoAHV1-MG407777-USA
36									BoAHV1-MH724206-USA
36									BoAHV1-MH724204-USA
36									BoAHV1-MH724207-USA
36									BoAHV1-MH724208-USA
36									BoAHV1-MH751900-USA
36									BoAHV1-MH724205-USA
36									BoAHV1-MH751899-USA
36									BoAHV1-MH751898-USA
36									BoAHV1-MH724209-USA
36									BoAHV1-MH724203-USA
36									BoAHV1-MH751901-USA
36									BoAHV1-MH724210-USA
36									BoAHV1-MH724202-USA
36									BoAHV1-MH791340-USA
36									BoAHV1-MH791339-USA
36									BoAHV1-MH791338-USA
36									BoAHV1-MF421714-USA
36									BoAHV1-KU198480-USA
36									BoAHV1-KY215944-India
37	42~	118007	120017*	115072	117008*	114456	116395*	^BuAHV1-OQ608621-India	BuAHV1-NC_043054-Australia	BoAHV5-MZ364295-Argentina	6.27817e-08	1.10267e-06	2.8615e-07	NS	0.000337593	NS	NS
37								BuAHV1-OQ669138-India	BuAHV1-OQ442798-Italy	BoAHV5-NC_005261-Brazil
37								BuAHV1-OQ669137-India		BoAHV5-PP897810-India
37								BuAHV1-OQ669139-India		BoAHV5-MZ420492-Argentina
37										BoAHV5-MW829288-Argentina
37										BoAHV5-KY559403-Brazil
37										BoAHV5-KY549446-Brazil
38	43~	120217*	123364	117208*	120296	116595*	119675	^BuAHV1-OQ608621-India	BuAHV1-OQ442798-Italy	BoAHV5-MZ420492-Argentina	4.69116e-10	0.000360781	1.44559e-08	8.72064e-07	2.43925e-07	2.41932e-31	NS
38								BuAHV1-OQ669138-India	BuAHV1-NC_043054-Australia	BoAHV5-NC_005261-Brazil
38								BuAHV1-OQ669137-India		BoAHV5-PP897810-India
38								BuAHV1-OQ669139-India		BoAHV5-MZ364295-Argentina
38										BoAHV5-MW829288-Argentina
38										BoAHV5-KY559403-Brazil
38										BoAHV5-KY549446-Brazil
39	44~	115690	115756*	112659	112692*	112513	112546*	^BuAHV1-OQ669137-India	Unknown (BuAHV1-OQ442798-Italy)	BuAHV1-OQ608621-India	NS	1.21517e-07	2.43631e-08	NS	NS	NS	NS
39								BuAHV1-OQ669138-India	Unknown(BuAHV1-NC_043054-Australia)
39								BuAHV1-OQ669139-India
40	45	4932*	105082	4770*	102300	4818*	102758	^BoAHV1-MH751898-USA	BoAHV1-MG407792-USA	Unknown (BoAHV1-MG407784-USA)	NS	NS	NS	1.06354e-05	3.5087e-06	0.0126819	1.79719e-07
40								BoAHV1-MH724207-USA	BoAHV1-MG407784-USA	Unknown(BoAHV1-NC_063268-USA)
40								BoAHV1-MH724208-USA	BoAHV1-MG407783-USA	Unknown(BoAHV1-MG407789-USA)
40								BoAHV1-MH751900-USA	BoAHV1-MG407779-USA	Unknown(BoAHV1-MG407785-USA)
40								BoAHV1-MH751899-USA		Unknown(BoAHV1-MG407787-USA)
40										Unknown(BoAHV1-MG407792-USA)
40										Unknown(BoAHV1-MG407788-USA)
40										Unknown(BoAHV1-MG407791-USA)
40										Unknown(BoAHV1-MG407786-USA)
40										Unknown(BoAHV1-MG407777-USA)
41	46	4932*	104952	4770*	102170	4818*	102643	^BoAHV1-MH724205-USA	BoAHV1-MG407784-USA	Unknown (BoAHV1-MG407792-USA)	NS	NS	NS	1.17687e-05	3.17288e-05	NS	4.68995e-07
41								BoAHV1-MH724206-USA	BoAHV1-MG407789-USA	Unknown(BoAHV1-MG407784-USA)
41								BoAHV1-MH724204-USA	BoAHV1-MG407785-USA	Unknown(BoAHV1-MG407783-USA)
41									BoAHV1-MG407787-USA	Unknown(BoAHV1-MG407779-USA)
41									BoAHV1-MG407792-USA
41									BoAHV1-MG407788-USA
41									BoAHV1-MG407791-USA
41									BoAHV1-MG407786-USA
42	47	6520*	105172	6319*	102390	6397*	102827	BoAHV1-MH724209-USA	BoAHV1-MG407792-USA	Unknown (BoAHV1-MG407784-USA)	NS	NS	NS	0.00360322	NS	0.00210494	7.09534e-07
42									BoAHV1-MG407784-USA	Unknown(BoAHV1-MG407789-USA)
42									BoAHV1-MG407783-USA	Unknown(BoAHV1-MG407792-USA)
42									BoAHV1-MG407779-USA	Unknown(BoAHV1-MG407788-USA)
42										Unknown(BoAHV1-MG407791-USA)
42										Unknown(BoAHV1-MG407786-USA)
43	48~	1352	1594	1342	1525	1316	1504	^BoAHV5-PP897810-India	BuAHV1-OQ669139-India	Unknown (BuAHV1-OQ608621-India)	NS	2.12052e-06	3.52302e-12	NS	NS	3.04828e-81	NS
43								BoAHV5-NC_005261-Brazil	BuAHV1-OQ669137-India
43								BoAHV5-MZ420492-Argentina
43								BoAHV5-MZ364295-Argentina
43								BoAHV5-MW829288-Argentina
43								BoAHV5-KY559403-Brazil
43								BoAHV5-KY549446-Brazil
44	52~	132604	132690	128139	128201	128139	128201	^BuAHV1-OQ442798-Italy	BoAHV1-AJ004801-Switzerland	BoAHV5-KY549446-Brazil	NS	NS	NS	1.22567e-05	0.035214	NS	0.039285
44								BuAHV1-NC_043054-Australia	BoAHV1-KM258883-USA	BuAHV1-OQ608621-India
44									BoAHV1-KM258882-USA	BoAHV5-NC_005261-Brazil
44									BoAHV1-KM258880-USA	BoAHV5-PP897810-India
44									BoAHV1-OP035381-China	BoAHV5-MZ420492-Argentina
44									BoAHV1-KM258881-Australia	BoAHV5-MZ364295-Argentina
44									BoAHV1-NC_063268-USA	BoAHV5-MW829288-Argentina
44									BoAHV1-MG407789-USA	BoAHV5-KY559403-Brazil
44									BoAHV1-MG407785-USA
44									BoAHV1-MG407778-USA
44									BoAHV1-MG407775-USA
44									BoAHV1-MG407787-USA
44									BoAHV1-MG407792-USA
44									BoAHV1-MG407788-USA
44									BoAHV1-MG407791-USA
44									BoAHV1-MG407786-USA
44									BoAHV1-MG407784-USA
44									BoAHV1-MG407783-USA
44									BoAHV1-MG407779-USA
44									BoAHV1-MG407790-USA
44									BoAHV1-MG407782-USA
44									BoAHV1-MG407780-USA
44									BoAHV1-MG407781-USA
44									BoAHV1-MG407777-USA
44									BoAHV1-OR211605-Italy
44									BoAHV1-MH724206-USA
44									BoAHV1-MH724204-USA
44									BoAHV1-MH724207-USA
44									BoAHV1-MH724208-USA
44									BoAHV1-MH751900-USA
44									BoAHV1-MH724205-USA
44									BoAHV1-PP696974-Ireland
44									BoAHV1-MH751899-USA
44									BoAHV1-MH751898-USA
44									BoAHV1-MH724209-USA
44									BoAHV1-MH724203-USA
44									BoAHV1-MH751901-USA
44									BoAHV1-MH724210-USA
44									BoAHV1-MH724202-USA
44									BoAHV1-MH791340-USA
44									BoAHV1-MH791339-USA
44									BoAHV1-MH791338-USA
44									BoAHV1-MH791341-USA
44									BoAHV1-MH791336-USA
44									BoAHV1-MH598938-USA
44									BoAHV1-MH791337-USA
44									BoAHV1-MH598936-USA
44									BoAHV1-MF421714-USA
44									BoAHV1-MH598937-USA
44									BoAHV1-KU198480-USA
44									BoAHV1-KY215944-India
45	54~	136873	137029	131616	131739	131965	132074	^BoAHV1-KM258880-USA	Unknown (BoAHV1-OP035381-China)	BoAHV1-MG407790-USA	5.14949e-08	3.20593e-06	NS	NS	NS	NS	NS
45								BoAHV1-AJ004801-Switzerland		BoAHV1-NC_063268-USA
45										BoAHV1-MG407789-USA
45										BoAHV1-MG407785-USA
45										BoAHV1-MG407778-USA
45										BoAHV1-MG407775-USA
45										BoAHV1-MG407787-USA
45										BoAHV1-MG407792-USA
45										BoAHV1-MG407788-USA
45										BoAHV1-MG407791-USA
45										BoAHV1-MG407786-USA
45										BoAHV1-MG407784-USA
45										BoAHV1-MG407783-USA
45										BoAHV1-MG407779-USA
45										BoAHV1-MG407782-USA
45										BoAHV1-MG407780-USA
45										BoAHV1-MG407781-USA
45										BoAHV1-MG407777-USA
45										BoAHV1-OR211605-Italy
45										BoAHV1-MH724206-USA
45										BoAHV1-MH724204-USA
45										BoAHV1-MH724207-USA
45										BoAHV1-MH724208-USA
45										BoAHV1-MH751900-USA
45										BoAHV1-MH724205-USA
45										BoAHV1-PP696974-Ireland
45										BoAHV1-MH751899-USA
45										BoAHV1-MH751898-USA
45										BoAHV1-MH724209-USA
45										BoAHV1-MH724203-USA
45										BoAHV1-MH751901-USA
45										BoAHV1-MH724210-USA
45										BoAHV1-MH724202-USA
45										BoAHV1-MH791340-USA
45										BoAHV1-MH791339-USA
45										BoAHV1-MH791338-USA
45										BoAHV1-MH791341-USA
45										BoAHV1-MH791336-USA
45										BoAHV1-MH598938-USA
45										BoAHV1-MH791337-USA
45										BoAHV1-MH598936-USA
45										BoAHV1-MF421714-USA
45										BoAHV1-MH598937-USA
45										BoAHV1-KU198480-USA
46	55~	86745	90530	84390	88106	84936	88681	^BoAHV1-KY215944-India	BoAHV1-KM258880-USA	BoAHV1-MG407792-USA	1.18629e-06	NS	NS	NS	NS	NS	0.000823028
46									BoAHV1-KM258883-USA	BoAHV1-NC_063268-USA
46									BoAHV1-KM258882-USA	BoAHV1-MG407789-USA
46									BoAHV1-OP035381-China	BoAHV1-MG407785-USA
46									BoAHV1-KM258881-Australia	BoAHV1-MG407778-USA
46									BoAHV1-MG407776-USA	BoAHV1-MG407775-USA
46										BoAHV1-MG407787-USA
46										BoAHV1-MG407788-USA
46										BoAHV1-MG407791-USA
46										BoAHV1-MG407786-USA
46										BoAHV1-MG407784-USA
46										BoAHV1-MG407783-USA
46										BoAHV1-MG407779-USA
46										BoAHV1-MG407777-USA
46										BoAHV1-MH724203-USA
46										BoAHV1-MH751901-USA
46										BoAHV1-MH724210-USA
46										BoAHV1-MH724202-USA
46										BoAHV1-MH791340-USA
46										BoAHV1-MH791339-USA
46										BoAHV1-MH791338-USA
46										BoAHV1-MF421714-USA
46										BoAHV1-KU198480-USA
47	57~	129991	130058	126587	126653	125870	125937	^BuAHV1-OQ608621-India	Unknown (BuAHV1-NC_043054-Australia)	BuAHV1-OQ669137-India	NS	2.03152e-05	1.12203e-05	NS	NS	NS	NS
47									Unknown(BuAHV1-OQ442798-Italy)	BuAHV1-OQ669139-India
48	58~	14828	15090	14614	14876	14619	14881	^BoAHV5-KY549446-Brazil	BoAHV1-MG407776-USA	BuAHV1-OQ669137-India	NS	2.49569e-05	0.0100413	NS	NS	NS	NS
48								BoAHV5-NC_005261-Brazil	BoAHV1-KM258883-USA	BuAHV1-OQ442798-Italy
48								BoAHV5-PP897810-India	BoAHV1-KM258882-USA	BuAHV1-NC_043054-Australia
48								BoAHV5-MZ420492-Argentina	BoAHV1-KM258880-USA	BuAHV1-OQ608621-India
48								BoAHV5-MZ364295-Argentina	BoAHV1-OP035381-China	BuAHV1-OQ669138-India
48								BoAHV5-MW829288-Argentina	BoAHV1-KM258881-Australia	BuAHV1-OQ669139-India
48								BoAHV5-KY559403-Brazil	BoAHV1-NC_063268-USA
48									BoAHV1-MG407789-USA
48									BoAHV1-MG407785-USA
48									BoAHV1-MG407778-USA
48									BoAHV1-MG407775-USA
48									BoAHV1-MG407787-USA
48									BoAHV1-MG407792-USA
48									BoAHV1-MG407788-USA
48									BoAHV1-MG407791-USA
48									BoAHV1-MG407786-USA
48									BoAHV1-MG407784-USA
48									BoAHV1-MG407783-USA
48									BoAHV1-MG407779-USA
48									BoAHV1-MG407777-USA
48									BoAHV1-MH724203-USA
48									BoAHV1-MH751901-USA
48									BoAHV1-MH724210-USA
48									BoAHV1-MH724202-USA
48									BoAHV1-MH791340-USA
48									BoAHV1-MH791339-USA
48									BoAHV1-MH791338-USA
48									BoAHV1-MF421714-USA
48									BoAHV1-KU198480-USA
48									BoAHV1-KY215944-India
49	59~	40148	40227	38910	38989	39353	39412	^BoAHV1-MG407776-USA	BoAHV1-KU198480-USA	Unknown (BoAHV1-KM258882-USA)	NS	3.69773e-05	NS	NS	NS	NS	0.000522579
49									BoAHV1-NC_063268-USA	Unknown(BoAHV1-KM258880-USA)
49									BoAHV1-MG407789-USA	Unknown(BoAHV1-OP035381-China)
49									BoAHV1-MG407785-USA
49									BoAHV1-MG407778-USA
49									BoAHV1-MG407775-USA
49									BoAHV1-MG407787-USA
49									BoAHV1-MG407792-USA
49									BoAHV1-MG407788-USA
49									BoAHV1-MG407791-USA
49									BoAHV1-MG407786-USA
49									BoAHV1-MG407784-USA
49									BoAHV1-MG407783-USA
49									BoAHV1-MG407779-USA
49									BoAHV1-MG407777-USA
49									BoAHV1-MH724203-USA
49									BoAHV1-MH751901-USA
49									BoAHV1-MH724210-USA
49									BoAHV1-MH724202-USA
49									BoAHV1-MH791340-USA
49									BoAHV1-MH791339-USA
49									BoAHV1-MH791338-USA
49									BoAHV1-MF421714-USA
49									BoAHV1-KY215944-India
50	60~	136180*	136420	132096*	132336	131302*	131542	^BuAHV1-OQ608621-India	BoAHV1-AJ004801-Switzerland	BoAHV5-KY549446-Brazil	5.19348e-05	0.00015877	NS	NS	NS	NS	NS
50								BuAHV1-OQ442798-Italy	BoAHV1-KM258880-USA	BoAHV5-NC_005261-Brazil
50								BuAHV1-NC_043054-Australia	BoAHV1-OP035381-China	BoAHV5-PP897810-India
50								BuAHV1-OQ669138-India	BoAHV1-KM258881-Australia	BoAHV5-MZ420492-Argentina
50								BuAHV1-OQ669137-India	BoAHV1-MG407789-USA	BoAHV5-MZ364295-Argentina
50								BuAHV1-OQ669139-India	BoAHV1-MG407785-USA	BoAHV5-MW829288-Argentina
50									BoAHV1-MG407775-USA	BoAHV5-KY559403-Brazil
50									BoAHV1-MG407792-USA
50									BoAHV1-MG407784-USA
50									BoAHV1-MG407779-USA
50									BoAHV1-MG407790-USA
50									BoAHV1-MG407782-USA
50									BoAHV1-MG407780-USA
50									BoAHV1-MG407781-USA
50									BoAHV1-MG407777-USA
50									BoAHV1-OR211605-Italy
50									BoAHV1-MH724206-USA
50									BoAHV1-MH724204-USA
50									BoAHV1-MH724207-USA
50									BoAHV1-MH724208-USA
50									BoAHV1-MH751900-USA
50									BoAHV1-MH724205-USA
50									BoAHV1-PP696974-Ireland
50									BoAHV1-MH751899-USA
50									BoAHV1-MH751898-USA
50									BoAHV1-MH724209-USA
50									BoAHV1-MH724203-USA
50									BoAHV1-MH751901-USA
50									BoAHV1-MH791338-USA
50									BoAHV1-MH791341-USA
50									BoAHV1-MH791336-USA
50									BoAHV1-MH598938-USA
50									BoAHV1-MH791337-USA
50									BoAHV1-MH598936-USA
50									BoAHV1-MF421714-USA
50									BoAHV1-MH598937-USA
50									BoAHV1-KU198480-USA
51	61~	15390*	105172	14975*	102390	15181*	102827	^BoAHV1-MF421714-USA	BoAHV1-MG407792-USA	Unknown (BoAHV1-MG407784-USA)	NS	NS	NS	0.00044767	NS	NS	5.29837e-05
51								BoAHV1-MH724203-USA[T]	BoAHV1-MG407775-USA	Unknown(BoAHV1-MG407789-USA)
51								BoAHV1-MH724210-USA	BoAHV1-MG407784-USA	Unknown(BoAHV1-MG407785-USA)
51								BoAHV1-MH724202-USA	BoAHV1-MG407783-USA	Unknown(BoAHV1-MG407787-USA)
51								BoAHV1-MH791340-USA	BoAHV1-MG407779-USA	Unknown(BoAHV1-MG407792-USA)
51								BoAHV1-MH791339-USA		Unknown(BoAHV1-MG407788-USA)
51								BoAHV1-MH791338-USA		Unknown(BoAHV1-MG407791-USA)
51										Unknown(BoAHV1-MG407786-USA)
52	63~	128387	129830	125174	126428	124528	125759	^BuAHV1-OQ608621-India	BuAHV1-NC_043054-Australia	BoAHV5-MZ364295-Argentina	NS	NS	NS	6.82002e-05	0.00114796	NS	NS
52								BuAHV1-OQ669138-India	BuAHV1-OQ442798-Italy	BoAHV5-NC_005261-Brazil
52								BuAHV1-OQ669137-India		BoAHV5-PP897810-India
52								BuAHV1-OQ669139-India		BoAHV5-MZ420492-Argentina
52										BoAHV5-MW829288-Argentina
52										BoAHV5-KY559403-Brazil
52										BoAHV5-KY549446-Brazil
53	64~	27114*	31675*	26585*	31142*	26534*	31091*	^BuAHV1-OQ608621-India	BuAHV1-NC_043054-Australia	BoAHV5-PP897810-India	3.53027e-05	0.000902978	NS	NS	NS	NS	NS
53								BuAHV1-OQ669138-India	BuAHV1-OQ442798-Italy	BoAHV5-NC_005261-Brazil
53								BuAHV1-OQ669137-India		BoAHV5-MZ420492-Argentina
53								BuAHV1-OQ669139-India		BoAHV5-MZ364295-Argentina
53										BoAHV5-MW829288-Argentina
53										BoAHV5-KY559403-Brazil
53										BoAHV5-KY549446-Brazil
54	65~	132428	134798	127462	129652	128006	130020	^BoAHV1-KY215944-India	BoAHV1-AJ004801-Switzerland	BoAHV1-MG407790-USA	NS	NS	NS	0.000479091	NS	0.0128885	9.42203e-05
54										BoAHV1-NC_063268-USA
54										BoAHV1-MG407789-USA
54										BoAHV1-MG407785-USA
54										BoAHV1-MG407778-USA
54										BoAHV1-MG407775-USA
54										BoAHV1-MG407787-USA
54										BoAHV1-MG407792-USA
54										BoAHV1-MG407788-USA
54										BoAHV1-MG407791-USA
54										BoAHV1-MG407786-USA
54										BoAHV1-MG407784-USA
54										BoAHV1-MG407783-USA
54										BoAHV1-MG407779-USA
54										BoAHV1-MG407782-USA
54										BoAHV1-MG407780-USA
54										BoAHV1-MG407781-USA
54										BoAHV1-MG407777-USA
54										BoAHV1-OR211605-Italy
54										BoAHV1-MH724206-USA
54										BoAHV1-MH724204-USA
54										BoAHV1-MH724207-USA
54										BoAHV1-MH724208-USA
54										BoAHV1-MH751900-USA
54										BoAHV1-MH724205-USA
54										BoAHV1-PP696974-Ireland
54										BoAHV1-MH751899-USA
54										BoAHV1-MH751898-USA
54										BoAHV1-MH724209-USA
54										BoAHV1-MH724203-USA
54										BoAHV1-MH751901-USA
54										BoAHV1-MH724210-USA
54										BoAHV1-MH724202-USA
54										BoAHV1-MH791340-USA
54										BoAHV1-MH791339-USA
54										BoAHV1-MH791338-USA
54										BoAHV1-MH791341-USA
54										BoAHV1-MH791336-USA
54										BoAHV1-MH598938-USA
54										BoAHV1-MH791337-USA
54										BoAHV1-MH598936-USA
54										BoAHV1-MF421714-USA
54										BoAHV1-MH598937-USA
55	66~	110344	110426	107813	107895	107813	107895	^BuAHV1-OQ442798-Italy	BoAHV1-KY215944-India	BuAHV1-OQ669137-India	7.56913e-05	NS	NS	0.000712544	NS	NS	NS
55								BuAHV1-NC_043054-Australia	BoAHV1-KM258883-USA	BuAHV1-OQ608621-India
55									BoAHV1-KM258882-USA	BuAHV1-OQ669138-India
55									BoAHV1-KM258880-USA	BuAHV1-OQ669139-India
55									BoAHV1-OP035381-China
55									BoAHV1-KM258881-Australia
55									BoAHV1-NC_063268-USA
55									BoAHV1-MG407789-USA
55									BoAHV1-MG407785-USA
55									BoAHV1-MG407778-USA
55									BoAHV1-MG407775-USA
55									BoAHV1-MG407787-USA
55									BoAHV1-MG407792-USA
55									BoAHV1-MG407788-USA
55									BoAHV1-MG407791-USA
55									BoAHV1-MG407786-USA
55									BoAHV1-MG407784-USA
55									BoAHV1-MG407783-USA
55									BoAHV1-MG407779-USA
55									BoAHV1-MG407790-USA
55									BoAHV1-MG407782-USA
55									BoAHV1-MG407780-USA
55									BoAHV1-MG407781-USA
55									BoAHV1-MG407777-USA
55									BoAHV1-OR211605-Italy
55									BoAHV1-MH724206-USA
55									BoAHV1-MH724204-USA
55									BoAHV1-MH724207-USA
55									BoAHV1-MH724208-USA
55									BoAHV1-MH751900-USA
55									BoAHV1-MH724205-USA
55									BoAHV1-PP696974-Ireland
55									BoAHV1-MH751899-USA
55									BoAHV1-MH751898-USA
55									BoAHV1-MH724209-USA
55									BoAHV1-MH724203-USA
55									BoAHV1-MH751901-USA
55									BoAHV1-MH724210-USA
55									BoAHV1-MH724202-USA
55									BoAHV1-MH791340-USA
55									BoAHV1-MH791339-USA
55									BoAHV1-MH791338-USA
55									BoAHV1-MH791341-USA
55									BoAHV1-MH791336-USA
55									BoAHV1-MH598938-USA
55									BoAHV1-MH791337-USA
55									BoAHV1-MH598936-USA
55									BoAHV1-MF421714-USA
55									BoAHV1-MH598937-USA
55									BoAHV1-KU198480-USA
56	70~	66314	68885	64856	67391	64753	67273	^BuAHV1-OQ669137-India	BuAHV1-OQ442798-Italy	BoAHV5-MZ364295-Argentina	NS	NS	0.00207561	0.000161268	6.00895e-05	NS	NS
56								BuAHV1-OQ608621-India	BuAHV1-NC_043054-Australia	BoAHV5-NC_005261-Brazil
56								BuAHV1-OQ669138-India		BoAHV5-PP897810-India
56								BuAHV1-OQ669139-India		BoAHV5-MZ420492-Argentina
56										BoAHV5-MW829288-Argentina
56										BoAHV5-KY559403-Brazil
56										BoAHV5-KY549446-Brazil
57	71~	48923*	52917*	47907*	51865*	47717*	51675*	^BoAHV5-MZ420492-Argentina	Unknown (BoAHV5-KY559403-Brazil)	BoAHV5-MW829288-Argentina	0.000190629	0.00404364	NS	NS	NS	NS	NS
57										BoAHV5-NC_005261-Brazil
57										BoAHV5-PP897810-India
57										BoAHV5-MZ364295-Argentina
58	72~	105448	106376	103434	104299	103100	103951	^BoAHV5-KY559403-Brazil	Unknown (BoAHV5-KY549446-Brazil)	BoAHV5-MW829288-Argentina	0.000313863	0.0458923	NS	0.00277867	0.0115169	NS	0.047351
58										BoAHV5-NC_005261-Brazil
58										BoAHV5-PP897810-India
58										BoAHV5-MZ420492-Argentina
58										BoAHV5-MZ364295-Argentina
59	74~	115684	116008	111940	112210	112508	112615	^BoAHV1-KM258883-USA	BoAHV1-MH724209-USA	Unknown (BoAHV1-MH791336-USA)	NS	0.000366838	8.87277e-05	NS	NS	NS	NS
59									BoAHV1-MH724207-USA	Unknown(BoAHV1-MH598938-USA)
59									BoAHV1-MH724208-USA	Unknown(BoAHV1-MH791337-USA)
59									BoAHV1-MH751900-USA
60	75~	129579	129675*	124891	124987*	125569	125611*	^BoAHV1-KM258883-USA	BoAHV1-MG407777-USA	Unknown (BoAHV1-MH791336-USA)	NS	0.000200308	0.0229253	NS	NS	NS	NS
60									BoAHV1-NC_063268-USA	Unknown(BoAHV1-MH598938-USA)
60									BoAHV1-MG407789-USA	Unknown(BoAHV1-MH791337-USA)
60									BoAHV1-MG407785-USA	Unknown(BoAHV1-MH598937-USA)
60									BoAHV1-MG407778-USA
60									BoAHV1-MG407775-USA
60									BoAHV1-MG407787-USA
60									BoAHV1-MG407792-USA
60									BoAHV1-MG407788-USA
60									BoAHV1-MG407791-USA
60									BoAHV1-MG407786-USA
60									BoAHV1-MG407784-USA
60									BoAHV1-MG407783-USA
60									BoAHV1-MG407779-USA
60									BoAHV1-MG407790-USA
60									BoAHV1-MG407782-USA
60									BoAHV1-MG407780-USA
60									BoAHV1-MG407781-USA
60									BoAHV1-MH724203-USA
60									BoAHV1-MH724210-USA
60									BoAHV1-MH724202-USA
60									BoAHV1-MH791340-USA
60									BoAHV1-MH791339-USA
60									BoAHV1-MH791338-USA
60									BoAHV1-MH791341-USA
60									BoAHV1-KU198480-USA
61	76~	108890	109038	106830	106978	106368	106516	^BuAHV1-OQ608621-India	BoAHV1-MG407790-USA	BoAHV5-KY549446-Brazil	NS	0.000410379	0.0154574	NS	NS	NS	NS
61								BuAHV1-OQ669138-India	BoAHV1-KM258883-USA	BoAHV5-NC_005261-Brazil
61								BuAHV1-OQ669137-India	BoAHV1-KM258882-USA	BoAHV5-PP897810-India
61								BuAHV1-OQ669139-India	BoAHV1-KM258880-USA	BoAHV5-MZ420492-Argentina
61									BoAHV1-OP035381-China	BoAHV5-MZ364295-Argentina
61									BoAHV1-KM258881-Australia	BoAHV5-MW829288-Argentina
61									BoAHV1-NC_063268-USA	BoAHV5-KY559403-Brazil
61									BoAHV1-MG407789-USA
61									BoAHV1-MG407785-USA
61									BoAHV1-MG407778-USA
61									BoAHV1-MG407775-USA
61									BoAHV1-MG407787-USA
61									BoAHV1-MG407792-USA
61									BoAHV1-MG407788-USA
61									BoAHV1-MG407791-USA
61									BoAHV1-MG407786-USA
61									BoAHV1-MG407784-USA
61									BoAHV1-MG407783-USA
61									BoAHV1-MG407779-USA
61									BoAHV1-MG407782-USA
61									BoAHV1-MG407780-USA
61									BoAHV1-MG407781-USA
61									BoAHV1-MG407777-USA
61									BoAHV1-OR211605-Italy
61									BoAHV1-MH724206-USA
61									BoAHV1-MH724204-USA
61									BoAHV1-MH724207-USA
61									BoAHV1-MH724208-USA
61									BoAHV1-MH751900-USA
61									BoAHV1-MH724205-USA
61									BoAHV1-PP696974-Ireland
61									BoAHV1-MH751899-USA
61									BoAHV1-MH751898-USA
61									BoAHV1-MH724209-USA
61									BoAHV1-MH724203-USA
61									BoAHV1-MH751901-USA
61									BoAHV1-MH724210-USA
61									BoAHV1-MH724202-USA
61									BoAHV1-MH791340-USA
61									BoAHV1-MH791339-USA
61									BoAHV1-MH791338-USA
61									BoAHV1-MH791341-USA
61									BoAHV1-MH791336-USA
61									BoAHV1-MH598938-USA
61									BoAHV1-MH791337-USA
61									BoAHV1-MH598936-USA
61									BoAHV1-MF421714-USA
61									BoAHV1-MH598937-USA
61									BoAHV1-KU198480-USA
61									BoAHV1-KY215944-India
62	77~	6520*	105172	6319*	102390	6397*	102827	^BoAHV1-MH751901-USA	BoAHV1-MG407779-USA	Unknown (BoAHV1-MG407792-USA)	NS	NS	NS	0.00044767	NS	3.39714e-88	0.000438984
62								BoAHV1-KM258883-USA	BoAHV1-MG407789-USA	Unknown(BoAHV1-MG407784-USA)
62								BoAHV1-KM258882-USA	BoAHV1-MG407785-USA	Unknown(BoAHV1-MG407783-USA)
62								BoAHV1-KM258880-USA	BoAHV1-MG407787-USA	Unknown(BoAHV1-MG407779-USA)
62								BoAHV1-OP035381-China	BoAHV1-MG407792-USA
62								BoAHV1-KM258881-Australia	BoAHV1-MG407788-USA
62									BoAHV1-MG407791-USA
62									BoAHV1-MG407786-USA
63	78~	108274	108421	105272	105392	105811	105929	^BoAHV1-KM258880-USA	Unknown (BoAHV1-PP696974-Ireland)	BoAHV1-OP035381-China	3.59646e-08	3.55794e-06	NS	NS	NS	NS	0.00540954
63								BuAHV1-OQ442798-Italy[T]	Unknown(BoAHV1-MG407789-USA)	BoAHV1-KM258881-Australia
63								BuAHV1-NC_043054-Australia[T]	Unknown(BoAHV1-MG407785-USA)
63								BuAHV1-OQ669138-India[T]	Unknown(BoAHV1-MG407775-USA)
63								BuAHV1-OQ669137-India[T]	Unknown(BoAHV1-MG407792-USA)
63								BuAHV1-OQ669139-India[T]	Unknown(BoAHV1-MG407784-USA)
63									Unknown(BoAHV1-MG407779-USA)
63									Unknown(BoAHV1-MG407790-USA)
63									Unknown(BoAHV1-MG407777-USA)
63									Unknown(BoAHV1-OR211605-Italy)
63									Unknown(BoAHV1-MH724206-USA)
63									Unknown(BoAHV1-MH724204-USA)
63									Unknown(BoAHV1-MH724207-USA)
63									Unknown(BoAHV1-MH724208-USA)
63									Unknown(BoAHV1-MH751900-USA)
63									Unknown(BoAHV1-MH724205-USA)
63									Unknown(BoAHV1-MH751899-USA)
63									Unknown(BoAHV1-MH751898-USA)
63									Unknown(BoAHV1-MH724209-USA)
63									Unknown(BoAHV1-MH724203-USA)
63									Unknown(BoAHV1-MH751901-USA)
63									Unknown(BoAHV1-MH724210-USA)
63									Unknown(BoAHV1-MH724202-USA)
63									Unknown(BoAHV1-MH791340-USA)
63									Unknown(BoAHV1-MH791339-USA)
63									Unknown(BoAHV1-MH791338-USA)
63									Unknown(BoAHV1-MH791341-USA)
63									Unknown(BoAHV1-MH791336-USA)
63									Unknown(BoAHV1-MH598938-USA)
63									Unknown(BoAHV1-MH791337-USA)
63									Unknown(BoAHV1-MH598936-USA)
63									Unknown(BoAHV1-MF421714-USA)
63									Unknown(BoAHV1-MH598937-USA)
63									Unknown(BoAHV1-KU198480-USA)
64	79~	116283	116608	113429	113754	112883	113208	^BuAHV1-OQ608621-India	BoAHV1-KM258880-USA	BoAHV5-MZ420492-Argentina	8.66636e-05	NS	0.00177568	NS	NS	NS	NS
64								BuAHV1-OQ442798-Italy	BoAHV1-KM258883-USA	BoAHV5-NC_005261-Brazil
64								BuAHV1-NC_043054-Australia	BoAHV1-KM258882-USA	BoAHV5-PP897810-India
64								BuAHV1-OQ669138-India	BoAHV1-OP035381-China	BoAHV5-MZ364295-Argentina
64								BuAHV1-OQ669137-India	BoAHV1-KM258881-Australia	BoAHV5-MW829288-Argentina
64								BuAHV1-OQ669139-India	BoAHV1-NC_063268-USA	BoAHV5-KY559403-Brazil
64									BoAHV1-MG407789-USA	BoAHV5-KY549446-Brazil
64									BoAHV1-MG407785-USA
64									BoAHV1-MG407778-USA
64									BoAHV1-MG407775-USA
64									BoAHV1-MG407787-USA
64									BoAHV1-MG407792-USA
64									BoAHV1-MG407788-USA
64									BoAHV1-MG407791-USA
64									BoAHV1-MG407786-USA
64									BoAHV1-MG407784-USA
64									BoAHV1-MG407783-USA
64									BoAHV1-MG407779-USA
64									BoAHV1-MG407790-USA
64									BoAHV1-MG407782-USA
64									BoAHV1-MG407780-USA
64									BoAHV1-MG407781-USA
64									BoAHV1-MG407777-USA
64									BoAHV1-OR211605-Italy
64									BoAHV1-MH724206-USA
64									BoAHV1-MH724204-USA
64									BoAHV1-MH724207-USA
64									BoAHV1-MH724208-USA
64									BoAHV1-MH751900-USA
64									BoAHV1-MH724205-USA
64									BoAHV1-PP696974-Ireland
64									BoAHV1-MH751899-USA
64									BoAHV1-MH751898-USA
64									BoAHV1-MH724209-USA
64									BoAHV1-MH724203-USA
64									BoAHV1-MH751901-USA
64									BoAHV1-MH724210-USA
64									BoAHV1-MH724202-USA
64									BoAHV1-MH791340-USA
64									BoAHV1-MH791339-USA
64									BoAHV1-MH791338-USA
64									BoAHV1-MH791341-USA
64									BoAHV1-MH791336-USA
64									BoAHV1-MH598938-USA
64									BoAHV1-MH791337-USA
64									BoAHV1-MH598936-USA
64									BoAHV1-MF421714-USA
64									BoAHV1-MH598937-USA
64									BoAHV1-KY215944-India
65	80~	114746	115257*	111318	111586*	111600	112108*	^BoAHV1-KY215944-India	BoAHV1-MH791336-USA	Unknown (BoAHV1-KM258881-Australia)	0.000115119	NS	0.000946432	NS	NS	NS	NS
65									BoAHV1-NC_063268-USA	Unknown(BoAHV1-KM258880-USA)
65									BoAHV1-MG407789-USA	Unknown(BoAHV1-OP035381-China)
65									BoAHV1-MG407785-USA
65									BoAHV1-MG407778-USA
65									BoAHV1-MG407775-USA
65									BoAHV1-MG407787-USA
65									BoAHV1-MG407792-USA
65									BoAHV1-MG407788-USA
65									BoAHV1-MG407791-USA
65									BoAHV1-MG407786-USA
65									BoAHV1-MG407784-USA
65									BoAHV1-MG407783-USA
65									BoAHV1-MG407779-USA
65									BoAHV1-MG407790-USA
65									BoAHV1-MG407782-USA
65									BoAHV1-MG407780-USA
65									BoAHV1-MG407781-USA
65									BoAHV1-MG407777-USA
65									BoAHV1-OR211605-Italy
65									BoAHV1-MH724206-USA
65									BoAHV1-MH724204-USA
65									BoAHV1-MH724207-USA
65									BoAHV1-MH724208-USA
65									BoAHV1-MH751900-USA
65									BoAHV1-MH724205-USA
65									BoAHV1-PP696974-Ireland
65									BoAHV1-MH751899-USA
65									BoAHV1-MH751898-USA
65									BoAHV1-MH724209-USA
65									BoAHV1-MH724203-USA
65									BoAHV1-MH751901-USA
65									BoAHV1-MH724210-USA
65									BoAHV1-MH724202-USA
65									BoAHV1-MH598938-USA
65									BoAHV1-MH791337-USA
65									BoAHV1-MH598936-USA
65									BoAHV1-MF421714-USA
65									BoAHV1-MH598937-USA
66	81~	111989	112050	108850	108909	109268	109326	BoAHV1-KY215944-India	BoAHV1-MG407790-USA	Unknown (BoAHV1-OP035381-China)	0.00202901	0.000212233	NS	NS	NS	NS	NS
66									BoAHV1-KM258883-USA	Unknown(BoAHV1-NC_063268-USA)
66									BoAHV1-KM258882-USA	Unknown(BoAHV1-MG407789-USA)
66									BoAHV1-KM258880-USA	Unknown(BoAHV1-MG407785-USA)
66									BoAHV1-OP035381-China	Unknown(BoAHV1-MG407778-USA)
66									BoAHV1-KM258881-Australia	Unknown(BoAHV1-MG407775-USA)
66										Unknown(BoAHV1-MG407787-USA)
66										Unknown(BoAHV1-MG407792-USA)
66										Unknown(BoAHV1-MG407788-USA)
66										Unknown(BoAHV1-MG407791-USA)
66										Unknown(BoAHV1-MG407786-USA)
66										Unknown(BoAHV1-MG407784-USA)
66										Unknown(BoAHV1-MG407783-USA)
66										Unknown(BoAHV1-MG407779-USA)
66										Unknown(BoAHV1-MG407790-USA)
66										Unknown(BoAHV1-MG407782-USA)
66										Unknown(BoAHV1-MG407780-USA)
66										Unknown(BoAHV1-MG407781-USA)
66										Unknown(BoAHV1-MG407777-USA)
[truncated: 184 more rows]
